# Supplementary material for: Year‐Round Evaluation of the Conservation Potential of Seed‐Rich Field Margins Under Agri‐Environmental Schemes for Farmland Birds, European Hares, and Common Hamsters
Source: Ecol Evol. 2025 Nov 18;15(11):e72492. doi: 10.1002/ece3.72492 (PMC12626644; doi:10.1002/ece3.72492)
Supplement: Supplementary file 1 — Data S1: ece372492‐sup‐0001‐DataS1.csv. [file ECE3-15-e72492-s002.csv]

Code	SRS_C	ID	Lat	Lon	Transect_length	Context	Adjacent_crops	Month	Animal_class	Species_latin	Occurrence_period	Farmland_bird	Diet	count_total
BP1	Seed-rich strip	1	49.67945	17.10519	988.68888	hedge	oil rape / winter cereals	2	Birds	Parus major	1_12	NA	NA	10
BP1	Seed-rich strip	1	49.67945	17.10519	988.68888	hedge	oil rape / winter cereals	2	Birds	Emberiza citrinella	1_12	yes	plants	23
BP1	Seed-rich strip	1	49.67945	17.10519	988.68888	hedge	oil rape / winter cereals	2	Birds	Passer montanus	1_12	yes	plants	8
BP1	Seed-rich strip	1	49.67945	17.10519	988.68888	hedge	oil rape / winter cereals	2	Birds	Pica pica	1_12	yes	omnivore	1
BP1	Seed-rich strip	1	49.67945	17.10519	988.68888	hedge	oil rape / winter cereals	2	Birds	Turdus merula	1_12	NA	NA	2
BP1	Seed-rich strip	1	49.67945	17.10519	988.68888	hedge	oil rape / winter cereals	2	Birds	Corvus cornix	1_12	yes	omnivore	1
BP1	Seed-rich strip	1	49.67945	17.10519	988.68888	hedge	oil rape / winter cereals	2	Birds	Garrulus glandarius	1_12	NA	NA	2
BP1	Seed-rich strip	1	49.67945	17.10519	988.68888	hedge	oil rape / winter cereals	2	Birds	Buteo buteo	1_12	yes	vertebrates	2
BP1	Seed-rich strip	1	49.67945	17.10519	988.68888	hedge	oil rape / winter cereals	2	Birds	Corvus monedula	1_12	yes	omnivore	2
BP1	Seed-rich strip	1	49.67945	17.10519	988.68888	hedge	oil rape / winter cereals	2	Mammals	Lepus europaeus	1_12	NA	NA	14
BP1	Seed-rich strip	1	49.67945	17.10519	988.68888	hedge	oil rape / winter cereals	3	Birds	Parus major	1_12	NA	NA	6
BP1	Seed-rich strip	1	49.67945	17.10519	988.68888	hedge	oil rape / winter cereals	3	Birds	Emberiza citrinella	1_12	yes	plants	7
BP1	Seed-rich strip	1	49.67945	17.10519	988.68888	hedge	oil rape / winter cereals	3	Birds	Passer montanus	1_12	yes	plants	10
BP1	Seed-rich strip	1	49.67945	17.10519	988.68888	hedge	oil rape / winter cereals	3	Birds	Buteo buteo	1_12	yes	vertebrates	2
BP1	Seed-rich strip	1	49.67945	17.10519	988.68888	hedge	oil rape / winter cereals	3	Birds	Columba palumbus	1_12	NA	NA	2
BP1	Seed-rich strip	1	49.67945	17.10519	988.68888	hedge	oil rape / winter cereals	3	Birds	Corvus cornix	1_12	yes	omnivore	2
BP1	Seed-rich strip	1	49.67945	17.10519	988.68888	hedge	oil rape / winter cereals	3	Birds	Corvus corax	1_12	yes	omnivore	1
BP1	Seed-rich strip	1	49.67945	17.10519	988.68888	hedge	oil rape / winter cereals	3	Mammals	Lepus europaeus	1_12	NA	NA	10
BP1	Seed-rich strip	1	49.67945	17.10519	988.68888	hedge	oil rape / winter cereals	4	Birds	Alauda arvensis	2_10	yes	plants	1
BP1	Seed-rich strip	1	49.67945	17.10519	988.68888	hedge	oil rape / winter cereals	4	Birds	Falco tinnunculus	1_12	yes	vertebrates	1
BP1	Seed-rich strip	1	49.67945	17.10519	988.68888	hedge	oil rape / winter cereals	4	Birds	Emberiza citrinella	1_12	yes	plants	2
BP1	Seed-rich strip	1	49.67945	17.10519	988.68888	hedge	oil rape / winter cereals	4	Birds	Passer montanus	1_12	yes	plants	5
BP1	Seed-rich strip	1	49.67945	17.10519	988.68888	hedge	oil rape / winter cereals	4	Birds	Sturnus vulgaris	2_11	yes	animals	4
BP1	Seed-rich strip	1	49.67945	17.10519	988.68888	hedge	oil rape / winter cereals	4	Birds	Fringilla coelebs	1_12	NA	NA	1
BP1	Seed-rich strip	1	49.67945	17.10519	988.68888	hedge	oil rape / winter cereals	5	Birds	Falco tinnunculus	1_12	yes	vertebrates	1
BP1	Seed-rich strip	1	49.67945	17.10519	988.68888	hedge	oil rape / winter cereals	5	Birds	Parus major	1_12	NA	NA	1
BP1	Seed-rich strip	1	49.67945	17.10519	988.68888	hedge	oil rape / winter cereals	5	Birds	Buteo buteo	1_12	yes	vertebrates	2
BP1	Seed-rich strip	1	49.67945	17.10519	988.68888	hedge	oil rape / winter cereals	5	Birds	Cyanistes caeruleus	1_12	NA	NA	1
BP1	Seed-rich strip	1	49.67945	17.10519	988.68888	hedge	oil rape / winter cereals	5	Birds	Columba palumbus	1_12	NA	NA	2
BP1	Seed-rich strip	1	49.67945	17.10519	988.68888	hedge	oil rape / winter cereals	5	Birds	Sylvia atricapilla	4_9	NA	NA	1
BP1	Seed-rich strip	1	49.67945	17.10519	988.68888	hedge	oil rape / winter cereals	5	Birds	Luscinia megarhynchos	4_9	NA	NA	1
BP1	Seed-rich strip	1	49.67945	17.10519	988.68888	hedge	oil rape / winter cereals	5	Birds	Pica pica	1_12	yes	omnivore	1
BP1	Seed-rich strip	1	49.67945	17.10519	988.68888	hedge	oil rape / winter cereals	5	Birds	Garrulus glandarius	1_12	NA	NA	1
BP1	Seed-rich strip	1	49.67945	17.10519	988.68888	hedge	oil rape / winter cereals	5	Mammals	Lepus europaeus	1_12	NA	NA	3
BP1	Seed-rich strip	1	49.67945	17.10519	988.68888	hedge	oil rape / winter cereals	6	Birds	Passer montanus	1_12	yes	plants	2
BP1	Seed-rich strip	1	49.67945	17.10519	988.68888	hedge	oil rape / winter cereals	6	Birds	Streptopelia turtur	4_9	yes	plants	1
BP1	Seed-rich strip	1	49.67945	17.10519	988.68888	hedge	oil rape / winter cereals	6	Birds	Sylvia atricapilla	4_9	NA	NA	2
BP1	Seed-rich strip	1	49.67945	17.10519	988.68888	hedge	oil rape / winter cereals	6	Birds	Garrulus glandarius	1_12	NA	NA	2
BP1	Seed-rich strip	1	49.67945	17.10519	988.68888	hedge	oil rape / winter cereals	6	Birds	Corvus cornix	1_12	yes	omnivore	3
BP1	Seed-rich strip	1	49.67945	17.10519	988.68888	hedge	oil rape / winter cereals	6	Birds	Buteo buteo	1_12	yes	vertebrates	1
BP1	Seed-rich strip	1	49.67945	17.10519	988.68888	hedge	oil rape / winter cereals	6	Birds	Hippolais icterina	4_9	NA	NA	1
BP1	Seed-rich strip	1	49.67945	17.10519	988.68888	hedge	oil rape / winter cereals	7	Birds	Phasianus colchicus	1_12	yes	plants	7
BP1	Seed-rich strip	1	49.67945	17.10519	988.68888	hedge	oil rape / winter cereals	7	Birds	Cyanistes caeruleus	1_12	NA	NA	2
BP1	Seed-rich strip	1	49.67945	17.10519	988.68888	hedge	oil rape / winter cereals	7	Birds	Chloris chloris	1_12	yes	plants	1
BP1	Seed-rich strip	1	49.67945	17.10519	988.68888	hedge	oil rape / winter cereals	7	Birds	Dendrocopos major	1_12	NA	NA	1
BP1	Seed-rich strip	1	49.67945	17.10519	988.68888	hedge	oil rape / winter cereals	7	Birds	Sturnus vulgaris	2_11	yes	animals	5
BP1	Seed-rich strip	1	49.67945	17.10519	988.68888	hedge	oil rape / winter cereals	7	Birds	Sylvia atricapilla	4_9	NA	NA	2
BP1	Seed-rich strip	1	49.67945	17.10519	988.68888	hedge	oil rape / winter cereals	7	Birds	Turdus merula	1_12	NA	NA	1
BP1	Seed-rich strip	1	49.67945	17.10519	988.68888	hedge	stubble field / stubble field	8	Birds	Turdus merula	1_12	NA	NA	1
BP1	Seed-rich strip	1	49.67945	17.10519	988.68888	hedge	stubble field / stubble field	8	Birds	Columba palumbus	1_12	NA	NA	9
BP1	Seed-rich strip	1	49.67945	17.10519	988.68888	hedge	stubble field / stubble field	8	Birds	Pica pica	1_12	yes	omnivore	2
BP1	Seed-rich strip	1	49.67945	17.10519	988.68888	hedge	stubble field / stubble field	8	Birds	Passer montanus	1_12	yes	plants	10
BP1	Seed-rich strip	1	49.67945	17.10519	988.68888	hedge	stubble field / stubble field	8	Birds	Phylloscopus collybita	3_11	NA	NA	1
BP1	Seed-rich strip	1	49.67945	17.10519	988.68888	hedge	stubble field / stubble field	8	Birds	Buteo buteo	1_12	yes	vertebrates	2
BP1	Seed-rich strip	1	49.67945	17.10519	988.68888	hedge	stubble field / stubble field	8	Birds	Falco tinnunculus	1_12	yes	vertebrates	2
BP1	Seed-rich strip	1	49.67945	17.10519	988.68888	hedge	stubble field / stubble field	8	Birds	Sturnus vulgaris	2_11	yes	animals	2
BP1	Seed-rich strip	1	49.67945	17.10519	988.68888	hedge	stubble field / stubble field	8	Birds	Sylvia atricapilla	4_9	NA	NA	1
BP1	Seed-rich strip	1	49.67945	17.10519	988.68888	hedge	stubble field / stubble field	8	Birds	Aegithalos caudatus	1_12	NA	NA	2
BP1	Seed-rich strip	1	49.67945	17.10519	988.68888	hedge	stubble field / stubble field	8	Birds	Parus major	1_12	NA	NA	1
BP1	Seed-rich strip	1	49.67945	17.10519	988.68888	hedge	stubble field / stubble field	8	Birds	Corvus corax	1_12	yes	omnivore	1
BP1	Seed-rich strip	1	49.67945	17.10519	988.68888	hedge	plowed field / plowed field	10	Birds	Phylloscopus collybita	3_11	NA	NA	2
BP1	Seed-rich strip	1	49.67945	17.10519	988.68888	hedge	plowed field / plowed field	10	Birds	Emberiza citrinella	1_12	yes	plants	1
BP1	Seed-rich strip	1	49.67945	17.10519	988.68888	hedge	plowed field / plowed field	10	Birds	Turdus merula	1_12	NA	NA	1
BP1	Seed-rich strip	1	49.67945	17.10519	988.68888	hedge	plowed field / plowed field	10	Birds	Fringilla coelebs	1_12	NA	NA	8
BP1	Seed-rich strip	1	49.67945	17.10519	988.68888	hedge	plowed field / plowed field	10	Birds	Passer montanus	1_12	yes	plants	7
BP1	Seed-rich strip	1	49.67945	17.10519	988.68888	hedge	plowed field / plowed field	10	Birds	Carduelis carduelis	1_12	yes	plants	2
BP1	Seed-rich strip	1	49.67945	17.10519	988.68888	hedge	plowed field / plowed field	10	Birds	Falco tinnunculus	1_12	yes	vertebrates	1
BP1	Seed-rich strip	1	49.67945	17.10519	988.68888	hedge	plowed field / plowed field	10	Birds	Parus major	1_12	NA	NA	1
BP1	Seed-rich strip	1	49.67945	17.10519	988.68888	hedge	plowed field / plowed field	10	Birds	Turdus philomelos	3_10	NA	NA	1
BP1	Seed-rich strip	1	49.67945	17.10519	988.68888	hedge	plowed field / plowed field	10	Birds	Buteo buteo	1_12	yes	vertebrates	1
BP1	Seed-rich strip	1	49.67945	17.10519	988.68888	hedge	plowed field / plowed field	10	Birds	Aegithalos caudatus	1_12	NA	NA	4
BP1	Seed-rich strip	1	49.67945	17.10519	988.68888	hedge	plowed field / plowed field	10	Mammals	Lepus europaeus	1_12	NA	NA	1
BP1	Seed-rich strip	1	49.67945	17.10519	988.68888	hedge	winter cereal / plowed field	11	Birds	Falco tinnunculus	1_12	yes	vertebrates	1
BP1	Seed-rich strip	1	49.67945	17.10519	988.68888	hedge	winter cereal / plowed field	11	Birds	Emberiza citrinella	1_12	yes	plants	32
BP1	Seed-rich strip	1	49.67945	17.10519	988.68888	hedge	winter cereal / plowed field	11	Birds	Cyanistes caeruleus	1_12	NA	NA	1
BP1	Seed-rich strip	1	49.67945	17.10519	988.68888	hedge	winter cereal / plowed field	11	Birds	Turdus pilaris	1_12	yes	plants	1
BP1	Seed-rich strip	1	49.67945	17.10519	988.68888	hedge	winter cereal / plowed field	11	Birds	Passer montanus	1_12	yes	plants	3
BP1	Seed-rich strip	1	49.67945	17.10519	988.68888	hedge	winter cereal / plowed field	11	Birds	Turdus merula	1_12	NA	NA	1
BP1	Seed-rich strip	1	49.67945	17.10519	988.68888	hedge	winter cereal / plowed field	11	Birds	Fringilla coelebs	1_12	NA	NA	2
BP1	Seed-rich strip	1	49.67945	17.10519	988.68888	hedge	winter cereal / plowed field	12	Birds	Turdus pilaris	1_12	yes	plants	15
BP1	Seed-rich strip	1	49.67945	17.10519	988.68888	hedge	winter cereal / plowed field	12	Birds	Passer montanus	1_12	yes	plants	10
BP1	Seed-rich strip	1	49.67945	17.10519	988.68888	hedge	winter cereal / plowed field	12	Birds	Emberiza citrinella	1_12	yes	plants	25
BP1	Seed-rich strip	1	49.67945	17.10519	988.68888	hedge	winter cereal / plowed field	12	Birds	Garrulus glandarius	1_12	NA	NA	1
BP1	Seed-rich strip	1	49.67945	17.10519	988.68888	hedge	winter cereal / plowed field	1	Birds	Buteo buteo	1_12	yes	vertebrates	2
BP1	Seed-rich strip	1	49.67945	17.10519	988.68888	hedge	winter cereal / plowed field	1	Birds	Turdus merula	1_12	NA	NA	2
BP1	Seed-rich strip	1	49.67945	17.10519	988.68888	hedge	winter cereal / plowed field	1	Birds	Emberiza citrinella	1_12	yes	plants	2
BP1	Seed-rich strip	1	49.67945	17.10519	988.68888	hedge	winter cereal / plowed field	1	Birds	Falco tinnunculus	1_12	yes	vertebrates	1
BP1	Seed-rich strip	1	49.67945	17.10519	988.68888	hedge	winter cereal / plowed field	1	Birds	Accipiter nisus	1_12	NA	NA	1
BP1	Seed-rich strip	1	49.67945	17.10519	988.68888	hedge	winter cereal / plowed field	1	Birds	Fringilla coelebs	1_12	NA	NA	1
BP1	Seed-rich strip	1	49.67945	17.10519	988.68888	hedge	winter cereal / plowed field	1	Birds	Turdus viscivorus	1_12	NA	NA	1
BP1	Seed-rich strip	1	49.67945	17.10519	988.68888	hedge	winter cereal / plowed field	1	Birds	Garrulus glandarius	1_12	NA	NA	3
BP1	Seed-rich strip	1	49.67945	17.10519	988.68888	hedge	winter cereal / plowed field	1	Mammals	Lepus europaeus	1_12	NA	NA	2
K1	Control	1	49.68676	17.1073	972.93453	hedge	winter cereal / winter cereal	2	Birds	Buteo buteo	1_12	yes	vertebrates	1
K1	Control	1	49.68676	17.1073	972.93453	hedge	winter cereal / winter cereal	2	Birds	Poecile palustris	1_12	NA	NA	1
K1	Control	1	49.68676	17.1073	972.93453	hedge	winter cereal / winter cereal	2	Birds	Emberiza citrinella	1_12	yes	plants	2
K1	Control	1	49.68676	17.1073	972.93453	hedge	winter cereal / winter cereal	2	Birds	Accipiter gentilis	1_12	NA	NA	1
K1	Control	1	49.68676	17.1073	972.93453	hedge	winter cereal / winter cereal	2	Birds	Turdus merula	1_12	NA	NA	1
K1	Control	1	49.68676	17.1073	972.93453	hedge	winter cereal / winter cereal	2	Birds	Parus major	1_12	NA	NA	1
K1	Control	1	49.68676	17.1073	972.93453	hedge	winter cereal / winter cereal	2	Mammals	Lepus europaeus	1_12	NA	NA	1
K1	Control	1	49.68676	17.1073	972.93453	hedge	winter cereal / winter cereal	3	Birds	Picus viridis	1_12	NA	NA	1
K1	Control	1	49.68676	17.1073	972.93453	hedge	winter cereal / winter cereal	3	Birds	Emberiza citrinella	1_12	yes	plants	5
K1	Control	1	49.68676	17.1073	972.93453	hedge	winter cereal / winter cereal	3	Birds	Parus major	1_12	NA	NA	1
K1	Control	1	49.68676	17.1073	972.93453	hedge	winter cereal / winter cereal	3	Birds	Turdus philomelos	3_10	NA	NA	1
K1	Control	1	49.68676	17.1073	972.93453	hedge	winter cereal / winter cereal	3	Birds	Phasianus colchicus	1_12	yes	plants	1
K1	Control	1	49.68676	17.1073	972.93453	hedge	winter cereal / winter cereal	3	Birds	Corvus cornix	1_12	yes	omnivore	2
K1	Control	1	49.68676	17.1073	972.93453	hedge	winter cereal / winter cereal	3	Birds	Aegithalos caudatus	1_12	NA	NA	3
K1	Control	1	49.68676	17.1073	972.93453	hedge	winter cereal / winter cereal	3	Mammals	Lepus europaeus	1_12	NA	NA	1
K1	Control	1	49.68676	17.1073	972.93453	hedge	winter cereal / winter cereal	4	Birds	Buteo buteo	1_12	yes	vertebrates	3
K1	Control	1	49.68676	17.1073	972.93453	hedge	winter cereal / winter cereal	4	Birds	Phylloscopus collybita	3_11	NA	NA	1
K1	Control	1	49.68676	17.1073	972.93453	hedge	winter cereal / winter cereal	4	Birds	Carduelis carduelis	1_12	yes	plants	2
K1	Control	1	49.68676	17.1073	972.93453	hedge	winter cereal / winter cereal	4	Birds	Turdus philomelos	3_10	NA	NA	3
K1	Control	1	49.68676	17.1073	972.93453	hedge	winter cereal / winter cereal	4	Mammals	Lepus europaeus	1_12	NA	NA	1
K1	Control	1	49.68676	17.1073	972.93453	hedge	winter cereal / winter cereal	5	Birds	Alauda arvensis	2_10	yes	plants	1
K1	Control	1	49.68676	17.1073	972.93453	hedge	winter cereal / winter cereal	5	Birds	Cyanistes caeruleus	1_12	NA	NA	1
K1	Control	1	49.68676	17.1073	972.93453	hedge	winter cereal / winter cereal	5	Birds	Turdus philomelos	3_10	NA	NA	1
K1	Control	1	49.68676	17.1073	972.93453	hedge	winter cereal / winter cereal	5	Birds	Carduelis carduelis	1_12	yes	plants	1
K1	Control	1	49.68676	17.1073	972.93453	hedge	winter cereal / winter cereal	5	Birds	Luscinia megarhynchos	4_9	NA	NA	1
K1	Control	1	49.68676	17.1073	972.93453	hedge	winter cereal / winter cereal	5	Birds	Sylvia atricapilla	4_9	NA	NA	1
K1	Control	1	49.68676	17.1073	972.93453	hedge	winter cereal / winter cereal	5	Mammals	Lepus europaeus	1_12	NA	NA	2
K1	Control	1	49.68676	17.1073	972.93453	hedge	winter cereal / winter cereal	6	Birds	Dendrocopos major	1_12	NA	NA	1
K1	Control	1	49.68676	17.1073	972.93453	hedge	winter cereal / winter cereal	6	Birds	Emberiza citrinella	1_12	yes	plants	1
K1	Control	1	49.68676	17.1073	972.93453	hedge	winter cereal / winter cereal	6	Birds	Cyanistes caeruleus	1_12	NA	NA	2
K1	Control	1	49.68676	17.1073	972.93453	hedge	winter cereal / winter cereal	6	Birds	Columba oenas	1_12	NA	NA	1
K1	Control	1	49.68676	17.1073	972.93453	hedge	winter cereal / winter cereal	6	Birds	Turdus philomelos	3_10	NA	NA	1
K1	Control	1	49.68676	17.1073	972.93453	hedge	winter cereal / winter cereal	6	Birds	Phylloscopus collybita	3_11	NA	NA	1
K1	Control	1	49.68676	17.1073	972.93453	hedge	winter cereal / winter cereal	6	Birds	Sylvia atricapilla	4_9	NA	NA	2
K1	Control	1	49.68676	17.1073	972.93453	hedge	winter cereal / winter cereal	6	Birds	Garrulus glandarius	1_12	NA	NA	1
K1	Control	1	49.68676	17.1073	972.93453	hedge	winter cereal / winter cereal	6	Birds	Sturnus vulgaris	2_11	yes	animals	2
K1	Control	1	49.68676	17.1073	972.93453	hedge	winter cereal / winter cereal	7	Birds	Turdus philomelos	3_10	NA	NA	1
K1	Control	1	49.68676	17.1073	972.93453	hedge	winter cereal / winter cereal	7	Birds	Garrulus glandarius	1_12	NA	NA	2
K1	Control	1	49.68676	17.1073	972.93453	hedge	winter cereal / winter cereal	7	Birds	Accipiter nisus	1_12	NA	NA	1
K1	Control	1	49.68676	17.1073	972.93453	hedge	winter cereal / winter cereal	7	Birds	Corvus cornix	1_12	yes	omnivore	2
K1	Control	1	49.68676	17.1073	972.93453	hedge	winter cereal / winter cereal	7	Birds	Sylvia communis	4_9	yes	animals	1
K1	Control	1	49.68676	17.1073	972.93453	hedge	winter cereal / winter cereal	7	Birds	Sylvia atricapilla	4_9	NA	NA	1
K1	Control	1	49.68676	17.1073	972.93453	hedge	stubble field / stubble field	8	Birds	Dendrocopos major	1_12	NA	NA	1
K1	Control	1	49.68676	17.1073	972.93453	hedge	stubble field / stubble field	8	Birds	Falco tinnunculus	1_12	yes	vertebrates	1
K1	Control	1	49.68676	17.1073	972.93453	hedge	stubble field / stubble field	8	Birds	Parus major	1_12	NA	NA	1
K1	Control	1	49.68676	17.1073	972.93453	hedge	stubble field / stubble field	8	Birds	Emberiza citrinella	1_12	yes	plants	2
K1	Control	1	49.68676	17.1073	972.93453	hedge	stubble field / stubble field	8	Birds	Sylvia atricapilla	4_9	NA	NA	2
K1	Control	1	49.68676	17.1073	972.93453	hedge	stubble field / stubble field	8	Birds	Garrulus glandarius	1_12	NA	NA	1
K1	Control	1	49.68676	17.1073	972.93453	hedge	stubble field / stubble field	8	Birds	Fringilla coelebs	1_12	NA	NA	1
K1	Control	1	49.68676	17.1073	972.93453	hedge	stubble field / stubble field	8	Birds	Cyanistes caeruleus	1_12	NA	NA	1
K1	Control	1	49.68676	17.1073	972.93453	hedge	stubble field / stubble field	8	Birds	Certhia familiaris	1_12	NA	NA	1
K1	Control	1	49.68676	17.1073	972.93453	hedge	stubble field / stubble ploughing	9	Birds	Cyanistes caeruleus	1_12	NA	NA	2
K1	Control	1	49.68676	17.1073	972.93453	hedge	stubble field / stubble ploughing	9	Birds	Garrulus glandarius	1_12	NA	NA	3
K1	Control	1	49.68676	17.1073	972.93453	hedge	stubble field / stubble ploughing	9	Birds	Alauda arvensis	2_10	yes	plants	2
K1	Control	1	49.68676	17.1073	972.93453	hedge	stubble field / stubble ploughing	9	Mammals	Lepus europaeus	1_12	NA	NA	4
K1	Control	1	49.68676	17.1073	972.93453	hedge	stubble field / plowed field	11	Birds	Picus viridis	1_12	NA	NA	1
K1	Control	1	49.68676	17.1073	972.93453	hedge	stubble field / plowed field	11	Birds	Corvus cornix	1_12	yes	omnivore	5
K1	Control	1	49.68676	17.1073	972.93453	hedge	stubble field / plowed field	11	Birds	Emberiza citrinella	1_12	yes	plants	8
K1	Control	1	49.68676	17.1073	972.93453	hedge	stubble field / plowed field	11	Birds	Garrulus glandarius	1_12	NA	NA	2
K1	Control	1	49.68676	17.1073	972.93453	hedge	stubble field / plowed field	11	Birds	Parus major	1_12	NA	NA	1
K1	Control	1	49.68676	17.1073	972.93453	hedge	stubble field / plowed field	11	Birds	Troglodytes troglodytes	1_12	NA	NA	1
K1	Control	1	49.68676	17.1073	972.93453	hedge	stubble field / plowed field	12	Birds	Falco tinnunculus	1_12	yes	vertebrates	1
K1	Control	1	49.68676	17.1073	972.93453	hedge	stubble field / plowed field	12	Birds	Dendrocopos major	1_12	NA	NA	1
K1	Control	1	49.68676	17.1073	972.93453	hedge	stubble field / plowed field	12	Birds	Accipiter nisus	1_12	NA	NA	1
K1	Control	1	49.68676	17.1073	972.93453	hedge	stubble field / plowed field	12	Birds	Carduelis carduelis	1_12	yes	plants	3
K1	Control	1	49.68676	17.1073	972.93453	hedge	stubble field / plowed field	12	Mammals	Lepus europaeus	1_12	NA	NA	1
K1	Control	1	49.68676	17.1073	972.93453	hedge	stubble field / plowed field	1	Birds	Turdus pilaris	1_12	yes	plants	12
K1	Control	1	49.68676	17.1073	972.93453	hedge	stubble field / plowed field	1	Birds	Turdus merula	1_12	NA	NA	4
K1	Control	1	49.68676	17.1073	972.93453	hedge	stubble field / plowed field	1	Birds	Dendrocopos major	1_12	NA	NA	2
K1	Control	1	49.68676	17.1073	972.93453	hedge	stubble field / plowed field	1	Birds	Garrulus glandarius	1_12	NA	NA	1
K1	Control	1	49.68676	17.1073	972.93453	hedge	stubble field / plowed field	1	Birds	Passer montanus	1_12	yes	plants	7
K1	Control	1	49.68676	17.1073	972.93453	hedge	stubble field / plowed field	1	Birds	Parus major	1_12	NA	NA	3
BP2	Seed-rich strip	2	49.67093	17.15553	663.99564	hedge	oil rape / winter cereals	2	Birds	Carduelis spinus	1_12	NA	NA	25
BP2	Seed-rich strip	2	49.67093	17.15553	663.99564	hedge	oil rape / winter cereals	2	Birds	Garrulus glandarius	1_12	NA	NA	1
BP2	Seed-rich strip	2	49.67093	17.15553	663.99564	hedge	oil rape / winter cereals	2	Birds	Carduelis carduelis	1_12	yes	plants	2
BP2	Seed-rich strip	2	49.67093	17.15553	663.99564	hedge	oil rape / winter cereals	2	Birds	Troglodytes troglodytes	1_12	NA	NA	1
BP2	Seed-rich strip	2	49.67093	17.15553	663.99564	hedge	oil rape / winter cereals	2	Birds	Phasianus colchicus	1_12	yes	plants	2
BP2	Seed-rich strip	2	49.67093	17.15553	663.99564	hedge	oil rape / winter cereals	2	Birds	Picus canus	1_12	NA	NA	1
BP2	Seed-rich strip	2	49.67093	17.15553	663.99564	hedge	oil rape / winter cereals	2	Birds	Falco tinnunculus	1_12	yes	vertebrates	1
BP2	Seed-rich strip	2	49.67093	17.15553	663.99564	hedge	oil rape / winter cereals	2	Birds	Emberiza citrinella	1_12	yes	plants	15
BP2	Seed-rich strip	2	49.67093	17.15553	663.99564	hedge	oil rape / winter cereals	2	Birds	Buteo buteo	1_12	yes	vertebrates	2
BP2	Seed-rich strip	2	49.67093	17.15553	663.99564	hedge	oil rape / winter cereals	2	Mammals	Lepus europaeus	1_12	NA	NA	7
BP2	Seed-rich strip	2	49.67093	17.15553	663.99564	hedge	oil rape / winter cereals	3	Birds	Emberiza citrinella	1_12	yes	plants	7
BP2	Seed-rich strip	2	49.67093	17.15553	663.99564	hedge	oil rape / winter cereals	3	Birds	Carduelis carduelis	1_12	yes	plants	3
BP2	Seed-rich strip	2	49.67093	17.15553	663.99564	hedge	oil rape / winter cereals	3	Birds	Troglodytes troglodytes	1_12	NA	NA	1
BP2	Seed-rich strip	2	49.67093	17.15553	663.99564	hedge	oil rape / winter cereals	3	Birds	Turdus viscivorus	1_12	NA	NA	1
BP2	Seed-rich strip	2	49.67093	17.15553	663.99564	hedge	oil rape / winter cereals	3	Birds	Turdus philomelos	3_10	NA	NA	1
BP2	Seed-rich strip	2	49.67093	17.15553	663.99564	hedge	oil rape / winter cereals	3	Birds	Sturnus vulgaris	2_11	yes	animals	1
BP2	Seed-rich strip	2	49.67093	17.15553	663.99564	hedge	oil rape / winter cereals	3	Birds	Emberiza schoeniclus	1_12	yes	plants	4
BP2	Seed-rich strip	2	49.67093	17.15553	663.99564	hedge	oil rape / winter cereals	3	Birds	Passer montanus	1_12	yes	plants	9
BP2	Seed-rich strip	2	49.67093	17.15553	663.99564	hedge	oil rape / winter cereals	3	Birds	Columba oenas	1_12	NA	NA	1
BP2	Seed-rich strip	2	49.67093	17.15553	663.99564	hedge	oil rape / winter cereals	3	Mammals	Lepus europaeus	1_12	NA	NA	4
BP2	Seed-rich strip	2	49.67093	17.15553	663.99564	hedge	oil rape / winter cereals	4	Birds	Parus major	1_12	NA	NA	2
BP2	Seed-rich strip	2	49.67093	17.15553	663.99564	hedge	oil rape / winter cereals	4	Birds	Buteo buteo	1_12	yes	vertebrates	2
BP2	Seed-rich strip	2	49.67093	17.15553	663.99564	hedge	oil rape / winter cereals	4	Birds	Sturnus vulgaris	2_11	yes	animals	1
BP2	Seed-rich strip	2	49.67093	17.15553	663.99564	hedge	oil rape / winter cereals	4	Birds	Fringilla coelebs	1_12	NA	NA	1
BP2	Seed-rich strip	2	49.67093	17.15553	663.99564	hedge	oil rape / winter cereals	4	Birds	Corvus cornix	1_12	yes	omnivore	2
BP2	Seed-rich strip	2	49.67093	17.15553	663.99564	hedge	oil rape / winter cereals	4	Birds	Alauda arvensis	2_10	yes	plants	2
BP2	Seed-rich strip	2	49.67093	17.15553	663.99564	hedge	oil rape / winter cereals	4	Birds	Ardea alba	1_12	NA	NA	5
BP2	Seed-rich strip	2	49.67093	17.15553	663.99564	hedge	oil rape / winter cereals	4	Birds	Linaria cannabina	1_12	yes	plants	1
BP2	Seed-rich strip	2	49.67093	17.15553	663.99564	hedge	oil rape / winter cereals	4	Birds	Carduelis spinus	1_12	NA	NA	10
BP2	Seed-rich strip	2	49.67093	17.15553	663.99564	hedge	oil rape / winter cereals	4	Birds	Turdus philomelos	3_10	NA	NA	1
BP2	Seed-rich strip	2	49.67093	17.15553	663.99564	hedge	oil rape / winter cereals	4	Birds	Passer montanus	1_12	yes	plants	3
BP2	Seed-rich strip	2	49.67093	17.15553	663.99564	hedge	oil rape / winter cereals	4	Birds	Corvus corax	1_12	yes	omnivore	1
BP2	Seed-rich strip	2	49.67093	17.15553	663.99564	hedge	oil rape / winter cereals	4	Birds	Anas platyrhynchos	1_12	NA	NA	6
BP2	Seed-rich strip	2	49.67093	17.15553	663.99564	hedge	oil rape / winter cereals	4	Mammals	Lepus europaeus	1_12	NA	NA	3
BP2	Seed-rich strip	2	49.67093	17.15553	663.99564	hedge	oil rape / maize	5	Birds	Acrocephalus palustris	4_9	yes	animals	1
BP2	Seed-rich strip	2	49.67093	17.15553	663.99564	hedge	oil rape / maize	5	Birds	Passer montanus	1_12	yes	plants	2
BP2	Seed-rich strip	2	49.67093	17.15553	663.99564	hedge	oil rape / maize	5	Birds	Sylvia atricapilla	4_9	NA	NA	1
BP2	Seed-rich strip	2	49.67093	17.15553	663.99564	hedge	oil rape / maize	5	Birds	Phasianus colchicus	1_12	yes	plants	1
BP2	Seed-rich strip	2	49.67093	17.15553	663.99564	hedge	oil rape / maize	5	Birds	Sturnus vulgaris	2_11	yes	animals	2
BP2	Seed-rich strip	2	49.67093	17.15553	663.99564	hedge	oil rape / maize	5	Birds	Phylloscopus collybita	3_11	NA	NA	1
BP2	Seed-rich strip	2	49.67093	17.15553	663.99564	hedge	oil rape / maize	5	Birds	Sylvia communis	4_9	yes	animals	2
BP2	Seed-rich strip	2	49.67093	17.15553	663.99564	hedge	oil rape / maize	5	Birds	Lanius collurio	4_9	yes	animals	1
BP2	Seed-rich strip	2	49.67093	17.15553	663.99564	hedge	oil rape / maize	5	Birds	Corvus cornix	1_12	yes	omnivore	1
BP2	Seed-rich strip	2	49.67093	17.15553	663.99564	hedge	oil rape / maize	6	Birds	Anas platyrhynchos	1_12	NA	NA	10
BP2	Seed-rich strip	2	49.67093	17.15553	663.99564	hedge	oil rape / maize	6	Birds	Passer montanus	1_12	yes	plants	5
BP2	Seed-rich strip	2	49.67093	17.15553	663.99564	hedge	oil rape / maize	6	Birds	Carduelis carduelis	1_12	yes	plants	3
BP2	Seed-rich strip	2	49.67093	17.15553	663.99564	hedge	oil rape / maize	6	Birds	Corvus cornix	1_12	yes	omnivore	3
BP2	Seed-rich strip	2	49.67093	17.15553	663.99564	hedge	oil rape / maize	6	Birds	Buteo buteo	1_12	yes	vertebrates	2
BP2	Seed-rich strip	2	49.67093	17.15553	663.99564	hedge	oil rape / maize	6	Birds	Phasianus colchicus	1_12	yes	plants	1
BP2	Seed-rich strip	2	49.67093	17.15553	663.99564	hedge	oil rape / maize	6	Birds	Sylvia atricapilla	4_9	NA	NA	1
BP2	Seed-rich strip	2	49.67093	17.15553	663.99564	hedge	oil rape / maize	6	Birds	Streptopelia turtur	4_9	yes	plants	2
BP2	Seed-rich strip	2	49.67093	17.15553	663.99564	hedge	oil rape / maize	6	Birds	Cyanistes caeruleus	1_12	NA	NA	1
BP2	Seed-rich strip	2	49.67093	17.15553	663.99564	hedge	oil rape / maize	7	Birds	Buteo buteo	1_12	yes	vertebrates	1
BP2	Seed-rich strip	2	49.67093	17.15553	663.99564	hedge	oil rape / maize	7	Birds	Columba oenas	1_12	NA	NA	2
BP2	Seed-rich strip	2	49.67093	17.15553	663.99564	hedge	oil rape / maize	7	Birds	Phasianus colchicus	1_12	yes	plants	4
BP2	Seed-rich strip	2	49.67093	17.15553	663.99564	hedge	oil rape / maize	7	Birds	Phylloscopus sibilatrix	4_9	NA	NA	1
BP2	Seed-rich strip	2	49.67093	17.15553	663.99564	hedge	oil rape / maize	7	Birds	Passer montanus	1_12	yes	plants	6
BP2	Seed-rich strip	2	49.67093	17.15553	663.99564	hedge	oil rape / maize	7	Birds	Serinus serinus	1_12	yes	plants	2
BP2	Seed-rich strip	2	49.67093	17.15553	663.99564	hedge	stubble field / maize	8	Birds	Passer montanus	1_12	yes	plants	30
BP2	Seed-rich strip	2	49.67093	17.15553	663.99564	hedge	stubble field / maize	8	Birds	Sylvia atricapilla	4_9	NA	NA	1
BP2	Seed-rich strip	2	49.67093	17.15553	663.99564	hedge	stubble field / maize	8	Birds	Picus viridis	1_12	NA	NA	1
BP2	Seed-rich strip	2	49.67093	17.15553	663.99564	hedge	stubble field / maize	8	Birds	Dendrocopos major	1_12	NA	NA	1
BP2	Seed-rich strip	2	49.67093	17.15553	663.99564	hedge	stubble field / maize	8	Birds	Columba palumbus	1_12	NA	NA	1
BP2	Seed-rich strip	2	49.67093	17.15553	663.99564	hedge	stubble field / maize	8	Birds	Phylloscopus collybita	3_11	NA	NA	1
BP2	Seed-rich strip	2	49.67093	17.15553	663.99564	hedge	stubble field / maize	8	Birds	Cyanistes caeruleus	1_12	NA	NA	1
BP2	Seed-rich strip	2	49.67093	17.15553	663.99564	hedge	stubble field / maize	9	Birds	Passer montanus	1_12	yes	plants	17
BP2	Seed-rich strip	2	49.67093	17.15553	663.99564	hedge	stubble field / maize	9	Birds	Corvus cornix	1_12	yes	omnivore	4
BP2	Seed-rich strip	2	49.67093	17.15553	663.99564	hedge	stubble field / maize	9	Birds	Columba oenas	1_12	NA	NA	5
BP2	Seed-rich strip	2	49.67093	17.15553	663.99564	hedge	stubble field / maize	9	Birds	Phylloscopus collybita	3_11	NA	NA	1
BP2	Seed-rich strip	2	49.67093	17.15553	663.99564	hedge	stubble field / maize	9	Birds	Anthus trivialis	4_10	NA	NA	2
BP2	Seed-rich strip	2	49.67093	17.15553	663.99564	hedge	stubble field / maize	9	Birds	Emberiza citrinella	1_12	yes	plants	3
BP2	Seed-rich strip	2	49.67093	17.15553	663.99564	hedge	stubble field / maize	9	Birds	Phoenicurus phoenicurus	4_9	NA	NA	1
BP2	Seed-rich strip	2	49.67093	17.15553	663.99564	hedge	plowed field / maize	10	Birds	Dendrocopos major	1_12	NA	NA	1
BP2	Seed-rich strip	2	49.67093	17.15553	663.99564	hedge	plowed field / maize	10	Birds	Passer montanus	1_12	yes	plants	90
BP2	Seed-rich strip	2	49.67093	17.15553	663.99564	hedge	plowed field / maize	10	Birds	Parus major	1_12	NA	NA	3
BP2	Seed-rich strip	2	49.67093	17.15553	663.99564	hedge	plowed field / maize	10	Birds	Turdus philomelos	3_10	NA	NA	2
BP2	Seed-rich strip	2	49.67093	17.15553	663.99564	hedge	plowed field / maize	10	Birds	Carduelis carduelis	1_12	yes	plants	6
BP2	Seed-rich strip	2	49.67093	17.15553	663.99564	hedge	plowed field / maize	10	Birds	Emberiza citrinella	1_12	yes	plants	2
BP2	Seed-rich strip	2	49.67093	17.15553	663.99564	hedge	winter cereal / plowed field	11	Birds	Emberiza schoeniclus	1_12	yes	plants	1
BP2	Seed-rich strip	2	49.67093	17.15553	663.99564	hedge	winter cereal / plowed field	11	Birds	Carduelis spinus	1_12	NA	NA	30
BP2	Seed-rich strip	2	49.67093	17.15553	663.99564	hedge	winter cereal / plowed field	11	Birds	Passer montanus	1_12	yes	plants	6
BP2	Seed-rich strip	2	49.67093	17.15553	663.99564	hedge	winter cereal / plowed field	11	Birds	Cyanistes caeruleus	1_12	NA	NA	2
BP2	Seed-rich strip	2	49.67093	17.15553	663.99564	hedge	winter cereal / plowed field	11	Birds	Turdus philomelos	3_10	NA	NA	1
BP2	Seed-rich strip	2	49.67093	17.15553	663.99564	hedge	winter cereal / plowed field	12	Birds	Columba oenas	1_12	NA	NA	1
BP2	Seed-rich strip	2	49.67093	17.15553	663.99564	hedge	winter cereal / plowed field	12	Birds	Corvus cornix	1_12	yes	omnivore	7
BP2	Seed-rich strip	2	49.67093	17.15553	663.99564	hedge	winter cereal / plowed field	12	Birds	Carduelis spinus	1_12	NA	NA	20
BP2	Seed-rich strip	2	49.67093	17.15553	663.99564	hedge	winter cereal / plowed field	12	Birds	Phasianus colchicus	1_12	yes	plants	5
BP2	Seed-rich strip	2	49.67093	17.15553	663.99564	hedge	winter cereal / plowed field	12	Birds	Emberiza schoeniclus	1_12	yes	plants	3
BP2	Seed-rich strip	2	49.67093	17.15553	663.99564	hedge	winter cereal / plowed field	1	Birds	Turdus viscivorus	1_12	NA	NA	1
BP2	Seed-rich strip	2	49.67093	17.15553	663.99564	hedge	winter cereal / plowed field	1	Birds	Buteo buteo	1_12	yes	vertebrates	2
BP2	Seed-rich strip	2	49.67093	17.15553	663.99564	hedge	winter cereal / plowed field	1	Birds	Turdus merula	1_12	NA	NA	2
BP2	Seed-rich strip	2	49.67093	17.15553	663.99564	hedge	winter cereal / plowed field	1	Birds	Erithacus rubecula	1_12	NA	NA	1
BP2	Seed-rich strip	2	49.67093	17.15553	663.99564	hedge	winter cereal / plowed field	1	Birds	Dryocopus martius	1_12	NA	NA	1
BP2	Seed-rich strip	2	49.67093	17.15553	663.99564	hedge	winter cereal / plowed field	1	Birds	Accipiter nisus	1_12	NA	NA	2
BP2	Seed-rich strip	2	49.67093	17.15553	663.99564	hedge	winter cereal / plowed field	1	Birds	Sitta europaea	1_12	NA	NA	1
BP2	Seed-rich strip	2	49.67093	17.15553	663.99564	hedge	winter cereal / plowed field	1	Birds	Parus major	1_12	NA	NA	2
BP2	Seed-rich strip	2	49.67093	17.15553	663.99564	hedge	winter cereal / plowed field	1	Birds	Emberiza schoeniclus	1_12	yes	plants	10
BP2	Seed-rich strip	2	49.67093	17.15553	663.99564	hedge	winter cereal / plowed field	1	Birds	Garrulus glandarius	1_12	NA	NA	1
BP2	Seed-rich strip	2	49.67093	17.15553	663.99564	hedge	winter cereal / plowed field	1	Birds	Passer montanus	1_12	yes	plants	13
K2	Control	2	49.66423	17.16758	567.48309	hedge	plowed field / plowed field	2	Birds	Turdus merula	1_12	NA	NA	1
K2	Control	2	49.66423	17.16758	567.48309	hedge	plowed field / plowed field	2	Birds	Parus major	1_12	NA	NA	3
K2	Control	2	49.66423	17.16758	567.48309	hedge	plowed field / plowed field	2	Birds	Emberiza citrinella	1_12	yes	plants	1
K2	Control	2	49.66423	17.16758	567.48309	hedge	plowed field / plowed field	2	Birds	Buteo buteo	1_12	yes	vertebrates	2
K2	Control	2	49.66423	17.16758	567.48309	hedge	plowed field / plowed field	2	Birds	Carduelis carduelis	1_12	yes	plants	1
K2	Control	2	49.66423	17.16758	567.48309	hedge	plowed field / plowed field	3	Birds	Turdus philomelos	3_10	NA	NA	8
K2	Control	2	49.66423	17.16758	567.48309	hedge	plowed field / plowed field	3	Birds	Parus major	1_12	NA	NA	6
K2	Control	2	49.66423	17.16758	567.48309	hedge	plowed field / plowed field	3	Birds	Buteo buteo	1_12	yes	vertebrates	3
K2	Control	2	49.66423	17.16758	567.48309	hedge	plowed field / plowed field	3	Birds	Fringilla coelebs	1_12	NA	NA	1
K2	Control	2	49.66423	17.16758	567.48309	hedge	plowed field / plowed field	3	Birds	Turdus merula	1_12	NA	NA	2
K2	Control	2	49.66423	17.16758	567.48309	hedge	plowed field / plowed field	3	Birds	Carduelis spinus	1_12	NA	NA	9
K2	Control	2	49.66423	17.16758	567.48309	hedge	plowed field / plowed field	4	Birds	Turdus philomelos	3_10	NA	NA	3
K2	Control	2	49.66423	17.16758	567.48309	hedge	plowed field / plowed field	4	Birds	Parus major	1_12	NA	NA	3
K2	Control	2	49.66423	17.16758	567.48309	hedge	plowed field / plowed field	4	Birds	Buteo buteo	1_12	yes	vertebrates	1
K2	Control	2	49.66423	17.16758	567.48309	hedge	plowed field / plowed field	4	Birds	Sturnus vulgaris	2_11	yes	animals	2
K2	Control	2	49.66423	17.16758	567.48309	hedge	plowed field / plowed field	4	Birds	Milvus milvus	1_12	yes	vertebrates	1
K2	Control	2	49.66423	17.16758	567.48309	hedge	plowed field / plowed field	4	Birds	Columba palumbus	1_12	NA	NA	2
K2	Control	2	49.66423	17.16758	567.48309	hedge	beet root / beet root	5	Birds	Emberiza citrinella	1_12	yes	plants	3
K2	Control	2	49.66423	17.16758	567.48309	hedge	beet root / beet root	5	Birds	Fringilla coelebs	1_12	NA	NA	1
K2	Control	2	49.66423	17.16758	567.48309	hedge	beet root / beet root	5	Birds	Sturnus vulgaris	2_11	yes	animals	5
K2	Control	2	49.66423	17.16758	567.48309	hedge	beet root / beet root	5	Birds	Aegithalos caudatus	1_12	NA	NA	2
K2	Control	2	49.66423	17.16758	567.48309	hedge	beet root / beet root	5	Birds	Parus major	1_12	NA	NA	1
K2	Control	2	49.66423	17.16758	567.48309	hedge	beet root / beet root	5	Birds	Turdus merula	1_12	NA	NA	1
K2	Control	2	49.66423	17.16758	567.48309	hedge	beet root / beet root	5	Birds	Carduelis carduelis	1_12	yes	plants	2
K2	Control	2	49.66423	17.16758	567.48309	hedge	beet root / beet root	5	Mammals	Lepus europaeus	1_12	NA	NA	1
K2	Control	2	49.66423	17.16758	567.48309	hedge	beet root / beet root	6	Birds	Dendrocopos major	1_12	NA	NA	1
K2	Control	2	49.66423	17.16758	567.48309	hedge	beet root / beet root	6	Birds	Sylvia atricapilla	4_9	NA	NA	2
K2	Control	2	49.66423	17.16758	567.48309	hedge	beet root / beet root	7	Birds	Passer montanus	1_12	yes	plants	2
K2	Control	2	49.66423	17.16758	567.48309	hedge	beet root / beet root	7	Birds	Buteo buteo	1_12	yes	vertebrates	1
K2	Control	2	49.66423	17.16758	567.48309	hedge	beet root / beet root	7	Birds	Turdus merula	1_12	NA	NA	1
K2	Control	2	49.66423	17.16758	567.48309	hedge	beet root / beet root	7	Birds	Emberiza citrinella	1_12	yes	plants	1
K2	Control	2	49.66423	17.16758	567.48309	hedge	beet root / beet root	8	Birds	Cyanistes caeruleus	1_12	NA	NA	2
K2	Control	2	49.66423	17.16758	567.48309	hedge	beet root / beet root	8	Birds	Parus major	1_12	NA	NA	2
K2	Control	2	49.66423	17.16758	567.48309	hedge	beet root / beet root	8	Birds	Phylloscopus collybita	3_11	NA	NA	1
K2	Control	2	49.66423	17.16758	567.48309	hedge	beet root / beet root	8	Birds	Turdus pilaris	1_12	yes	plants	1
K2	Control	2	49.66423	17.16758	567.48309	hedge	beet root / beet root	9	Birds	Turdus pilaris	1_12	yes	plants	1
K2	Control	2	49.66423	17.16758	567.48309	hedge	beet root / beet root	9	Birds	Sturnus vulgaris	2_11	yes	animals	6
K2	Control	2	49.66423	17.16758	567.48309	hedge	beet root / beet root	9	Birds	Dendrocopos major	1_12	NA	NA	1
K2	Control	2	49.66423	17.16758	567.48309	hedge	beet root / beet root	10	Birds	Turdus philomelos	3_10	NA	NA	1
K2	Control	2	49.66423	17.16758	567.48309	hedge	beet root / beet root	10	Birds	Carduelis spinus	1_12	NA	NA	4
K2	Control	2	49.66423	17.16758	567.48309	hedge	beet root / beet root	10	Birds	Garrulus glandarius	1_12	NA	NA	2
K2	Control	2	49.66423	17.16758	567.48309	hedge	plowed field / plowed field	11	Birds	Carduelis carduelis	1_12	yes	plants	2
K2	Control	2	49.66423	17.16758	567.48309	hedge	plowed field / plowed field	11	Birds	Buteo buteo	1_12	yes	vertebrates	2
K2	Control	2	49.66423	17.16758	567.48309	hedge	plowed field / plowed field	11	Birds	Turdus viscivorus	1_12	NA	NA	1
K2	Control	2	49.66423	17.16758	567.48309	hedge	plowed field / plowed field	11	Birds	Ardea cinerea	1_12	NA	NA	1
K2	Control	2	49.66423	17.16758	567.48309	hedge	plowed field / plowed field	11	Birds	Turdus merula	1_12	NA	NA	2
K2	Control	2	49.66423	17.16758	567.48309	hedge	plowed field / plowed field	12	Birds	Sitta europaea	1_12	NA	NA	2
K2	Control	2	49.66423	17.16758	567.48309	hedge	plowed field / plowed field	12	Birds	Parus major	1_12	NA	NA	1
K2	Control	2	49.66423	17.16758	567.48309	hedge	plowed field / plowed field	12	Birds	Cyanistes caeruleus	1_12	NA	NA	3
K2	Control	2	49.66423	17.16758	567.48309	hedge	plowed field / plowed field	12	Birds	Buteo buteo	1_12	yes	vertebrates	2
K2	Control	2	49.66423	17.16758	567.48309	hedge	plowed field / plowed field	12	Birds	Certhia familiaris	1_12	NA	NA	1
K2	Control	2	49.66423	17.16758	567.48309	hedge	plowed field / plowed field	12	Birds	Chloris chloris	1_12	yes	plants	9
K2	Control	2	49.66423	17.16758	567.48309	hedge	plowed field / plowed field	1	Birds	Falco tinnunculus	1_12	yes	vertebrates	1
K2	Control	2	49.66423	17.16758	567.48309	hedge	plowed field / plowed field	1	Birds	Buteo buteo	1_12	yes	vertebrates	1
K2	Control	2	49.66423	17.16758	567.48309	hedge	plowed field / plowed field	1	Birds	Lanius excubitor	1_12	yes	vertebrates	1
K2	Control	2	49.66423	17.16758	567.48309	hedge	plowed field / plowed field	1	Birds	Troglodytes troglodytes	1_12	NA	NA	1
BP3	Seed-rich strip	3	49.65179	17.16364	400.84534	hedge	winter cereal / plowed field	2	Birds	Passer montanus	1_12	yes	plants	5
BP3	Seed-rich strip	3	49.65179	17.16364	400.84534	hedge	winter cereal / plowed field	2	Birds	Anas platyrhynchos	1_12	NA	NA	3
BP3	Seed-rich strip	3	49.65179	17.16364	400.84534	hedge	winter cereal / plowed field	2	Birds	Sitta europaea	1_12	NA	NA	1
BP3	Seed-rich strip	3	49.65179	17.16364	400.84534	hedge	winter cereal / plowed field	2	Birds	Parus major	1_12	NA	NA	2
BP3	Seed-rich strip	3	49.65179	17.16364	400.84534	hedge	winter cereal / plowed field	2	Birds	Corvus cornix	1_12	yes	omnivore	1
BP3	Seed-rich strip	3	49.65179	17.16364	400.84534	hedge	winter cereal / plowed field	3	Birds	Turdus pilaris	1_12	yes	plants	140
BP3	Seed-rich strip	3	49.65179	17.16364	400.84534	hedge	winter cereal / plowed field	3	Birds	Cyanistes caeruleus	1_12	NA	NA	2
BP3	Seed-rich strip	3	49.65179	17.16364	400.84534	hedge	winter cereal / plowed field	3	Birds	Emberiza citrinella	1_12	yes	plants	4
BP3	Seed-rich strip	3	49.65179	17.16364	400.84534	hedge	winter cereal / plowed field	3	Birds	Turdus philomelos	3_10	NA	NA	6
BP3	Seed-rich strip	3	49.65179	17.16364	400.84534	hedge	winter cereal / plowed field	3	Birds	Erithacus rubecula	1_12	NA	NA	1
BP3	Seed-rich strip	3	49.65179	17.16364	400.84534	hedge	winter cereal / plowed field	3	Birds	Passer montanus	1_12	yes	plants	6
BP3	Seed-rich strip	3	49.65179	17.16364	400.84534	hedge	winter cereal / plowed field	4	Birds	Phoenicurus ochruros	3_10	NA	NA	1
BP3	Seed-rich strip	3	49.65179	17.16364	400.84534	hedge	winter cereal / plowed field	4	Birds	Sylvia atricapilla	4_9	NA	NA	2
BP3	Seed-rich strip	3	49.65179	17.16364	400.84534	hedge	winter cereal / plowed field	4	Birds	Emberiza citrinella	1_12	yes	plants	6
BP3	Seed-rich strip	3	49.65179	17.16364	400.84534	hedge	winter cereal / plowed field	4	Birds	Alauda arvensis	2_10	yes	plants	2
BP3	Seed-rich strip	3	49.65179	17.16364	400.84534	hedge	winter cereal / plowed field	4	Birds	Linaria cannabina	1_12	yes	plants	1
BP3	Seed-rich strip	3	49.65179	17.16364	400.84534	hedge	winter cereal / plowed field	4	Birds	Columba palumbus	1_12	NA	NA	4
BP3	Seed-rich strip	3	49.65179	17.16364	400.84534	hedge	winter cereal / plowed field	4	Birds	Motacilla alba	1_12	yes	animals	1
BP3	Seed-rich strip	3	49.65179	17.16364	400.84534	hedge	winter cereal / plowed field	4	Birds	Phylloscopus collybita	3_11	NA	NA	1
BP3	Seed-rich strip	3	49.65179	17.16364	400.84534	hedge	winter cereal / plowed field	4	Birds	Turdus philomelos	3_10	NA	NA	4
BP3	Seed-rich strip	3	49.65179	17.16364	400.84534	hedge	winter cereal / plowed field	4	Birds	Passer montanus	1_12	yes	plants	3
BP3	Seed-rich strip	3	49.65179	17.16364	400.84534	hedge	winter cereal / plowed field	4	Mammals	Lepus europaeus	1_12	NA	NA	2
BP3	Seed-rich strip	3	49.65179	17.16364	400.84534	hedge	winter cereal / spring cereal	5	Birds	Acrocephalus palustris	4_9	yes	animals	1
BP3	Seed-rich strip	3	49.65179	17.16364	400.84534	hedge	winter cereal / spring cereal	5	Birds	Passer montanus	1_12	yes	plants	2
BP3	Seed-rich strip	3	49.65179	17.16364	400.84534	hedge	winter cereal / spring cereal	5	Birds	Sylvia atricapilla	4_9	NA	NA	1
BP3	Seed-rich strip	3	49.65179	17.16364	400.84534	hedge	winter cereal / spring cereal	5	Birds	Phasianus colchicus	1_12	yes	plants	1
BP3	Seed-rich strip	3	49.65179	17.16364	400.84534	hedge	winter cereal / spring cereal	5	Birds	Sturnus vulgaris	2_11	yes	animals	2
BP3	Seed-rich strip	3	49.65179	17.16364	400.84534	hedge	winter cereal / spring cereal	5	Birds	Phylloscopus collybita	3_11	NA	NA	1
BP3	Seed-rich strip	3	49.65179	17.16364	400.84534	hedge	winter cereal / spring cereal	5	Birds	Sylvia communis	4_9	yes	animals	2
BP3	Seed-rich strip	3	49.65179	17.16364	400.84534	hedge	winter cereal / spring cereal	5	Birds	Lanius collurio	4_9	yes	animals	1
BP3	Seed-rich strip	3	49.65179	17.16364	400.84534	hedge	winter cereal / spring cereal	5	Birds	Corvus cornix	1_12	yes	omnivore	1
BP3	Seed-rich strip	3	49.65179	17.16364	400.84534	hedge	winter cereal / spring cereal	6	Birds	Sylvia communis	4_9	yes	animals	2
BP3	Seed-rich strip	3	49.65179	17.16364	400.84534	hedge	winter cereal / spring cereal	6	Birds	Passer montanus	1_12	yes	plants	7
BP3	Seed-rich strip	3	49.65179	17.16364	400.84534	hedge	winter cereal / spring cereal	6	Birds	Phylloscopus collybita	3_11	NA	NA	1
BP3	Seed-rich strip	3	49.65179	17.16364	400.84534	hedge	winter cereal / spring cereal	6	Birds	Carduelis carduelis	1_12	yes	plants	1
BP3	Seed-rich strip	3	49.65179	17.16364	400.84534	hedge	winter cereal / spring cereal	6	Birds	Emberiza citrinella	1_12	yes	plants	1
BP3	Seed-rich strip	3	49.65179	17.16364	400.84534	hedge	winter cereal / spring cereal	6	Birds	Parus major	1_12	NA	NA	2
BP3	Seed-rich strip	3	49.65179	17.16364	400.84534	hedge	winter cereal / stubble field	7	Birds	Sturnus vulgaris	2_11	yes	animals	70
BP3	Seed-rich strip	3	49.65179	17.16364	400.84534	hedge	winter cereal / stubble field	7	Birds	Pica pica	1_12	yes	omnivore	1
BP3	Seed-rich strip	3	49.65179	17.16364	400.84534	hedge	winter cereal / stubble field	7	Birds	Emberiza citrinella	1_12	yes	plants	1
BP3	Seed-rich strip	3	49.65179	17.16364	400.84534	hedge	winter cereal / stubble field	7	Birds	Turdus merula	1_12	NA	NA	1
BP3	Seed-rich strip	3	49.65179	17.16364	400.84534	hedge	winter cereal / stubble field	7	Birds	Passer montanus	1_12	yes	plants	3
BP3	Seed-rich strip	3	49.65179	17.16364	400.84534	hedge	winter cereal / stubble field	7	Birds	Parus major	1_12	NA	NA	1
BP3	Seed-rich strip	3	49.65179	17.16364	400.84534	hedge	winter cereal / stubble field	7	Birds	Sylvia atricapilla	4_9	NA	NA	2
BP3	Seed-rich strip	3	49.65179	17.16364	400.84534	hedge	winter cereal / stubble field	7	Birds	Columba palumbus	1_12	NA	NA	1
BP3	Seed-rich strip	3	49.65179	17.16364	400.84534	hedge	winter cereal / stubble field	7	Mammals	Lepus europaeus	1_12	NA	NA	1
BP3	Seed-rich strip	3	49.65179	17.16364	400.84534	hedge	stubble field / stubble field	8	Birds	Carduelis carduelis	1_12	yes	plants	2
BP3	Seed-rich strip	3	49.65179	17.16364	400.84534	hedge	stubble field / stubble field	8	Birds	Buteo buteo	1_12	yes	vertebrates	2
BP3	Seed-rich strip	3	49.65179	17.16364	400.84534	hedge	stubble field / stubble field	8	Birds	Sylvia atricapilla	4_9	NA	NA	2
BP3	Seed-rich strip	3	49.65179	17.16364	400.84534	hedge	stubble field / stubble field	8	Birds	Sitta europaea	1_12	NA	NA	1
BP3	Seed-rich strip	3	49.65179	17.16364	400.84534	hedge	stubble field / stubble field	8	Birds	Columba palumbus	1_12	NA	NA	2
BP3	Seed-rich strip	3	49.65179	17.16364	400.84534	hedge	stubble ploughing / plowed field	9	Birds	Turdus merula	1_12	NA	NA	1
BP3	Seed-rich strip	3	49.65179	17.16364	400.84534	hedge	stubble ploughing / plowed field	9	Birds	Sturnus vulgaris	2_11	yes	animals	20
BP3	Seed-rich strip	3	49.65179	17.16364	400.84534	hedge	stubble ploughing / plowed field	9	Birds	Phasianus colchicus	1_12	yes	plants	1
BP3	Seed-rich strip	3	49.65179	17.16364	400.84534	hedge	stubble ploughing / plowed field	9	Birds	Corvus cornix	1_12	yes	omnivore	2
BP3	Seed-rich strip	3	49.65179	17.16364	400.84534	hedge	stubble ploughing / plowed field	10	Birds	Coccothraustes coccothraustes	1_12	NA	NA	1
BP3	Seed-rich strip	3	49.65179	17.16364	400.84534	hedge	stubble ploughing / plowed field	10	Birds	Turdus philomelos	3_10	NA	NA	4
BP3	Seed-rich strip	3	49.65179	17.16364	400.84534	hedge	stubble ploughing / plowed field	10	Birds	Emberiza citrinella	1_12	yes	plants	2
BP3	Seed-rich strip	3	49.65179	17.16364	400.84534	hedge	stubble ploughing / plowed field	10	Birds	Passer montanus	1_12	yes	plants	3
BP3	Seed-rich strip	3	49.65179	17.16364	400.84534	hedge	stubble ploughing / plowed field	10	Birds	Columba oenas	1_12	NA	NA	6
BP3	Seed-rich strip	3	49.65179	17.16364	400.84534	hedge	stubble ploughing / plowed field	10	Birds	Columba palumbus	1_12	NA	NA	4
BP3	Seed-rich strip	3	49.65179	17.16364	400.84534	hedge	stubble ploughing / plowed field	10	Birds	Poecile montanus	1_12	NA	NA	1
BP3	Seed-rich strip	3	49.65179	17.16364	400.84534	hedge	stubble ploughing / plowed field	10	Birds	Fringilla montifringilla	10_3	NA	NA	2
BP3	Seed-rich strip	3	49.65179	17.16364	400.84534	hedge	plowed field / plowed field	11	Birds	Linaria cannabina	1_12	yes	plants	15
BP3	Seed-rich strip	3	49.65179	17.16364	400.84534	hedge	plowed field / plowed field	11	Birds	Passer montanus	1_12	yes	plants	80
BP3	Seed-rich strip	3	49.65179	17.16364	400.84534	hedge	plowed field / plowed field	11	Birds	Carduelis carduelis	1_12	yes	plants	24
BP3	Seed-rich strip	3	49.65179	17.16364	400.84534	hedge	plowed field / plowed field	11	Birds	Carduelis flammea	1_12	yes	plants	5
BP3	Seed-rich strip	3	49.65179	17.16364	400.84534	hedge	plowed field / plowed field	11	Birds	Emberiza citrinella	1_12	yes	plants	25
BP3	Seed-rich strip	3	49.65179	17.16364	400.84534	hedge	plowed field / plowed field	11	Birds	Cyanistes caeruleus	1_12	NA	NA	5
BP3	Seed-rich strip	3	49.65179	17.16364	400.84534	hedge	plowed field / plowed field	12	Birds	Buteo buteo	1_12	yes	vertebrates	1
BP3	Seed-rich strip	3	49.65179	17.16364	400.84534	hedge	plowed field / plowed field	12	Birds	Turdus merula	1_12	NA	NA	10
BP3	Seed-rich strip	3	49.65179	17.16364	400.84534	hedge	plowed field / plowed field	12	Birds	Passer montanus	1_12	yes	plants	10
BP3	Seed-rich strip	3	49.65179	17.16364	400.84534	hedge	plowed field / plowed field	12	Birds	Turdus iliacus	3_11	yes	plants	2
BP3	Seed-rich strip	3	49.65179	17.16364	400.84534	hedge	plowed field / plowed field	12	Birds	Anas platyrhynchos	1_12	NA	NA	14
BP3	Seed-rich strip	3	49.65179	17.16364	400.84534	hedge	plowed field / plowed field	1	Birds	Passer montanus	1_12	yes	plants	7
BP3	Seed-rich strip	3	49.65179	17.16364	400.84534	hedge	plowed field / plowed field	1	Birds	Turdus pilaris	1_12	yes	plants	8
BP3	Seed-rich strip	3	49.65179	17.16364	400.84534	hedge	plowed field / plowed field	1	Birds	Turdus merula	1_12	NA	NA	1
BP3	Seed-rich strip	3	49.65179	17.16364	400.84534	hedge	plowed field / plowed field	1	Birds	Anas platyrhynchos	1_12	NA	NA	10
K3	Control	3	49.64895	17.17723	408.25643	hedge	plowed field / plowed field	2	Birds	Coccothraustes coccothraustes	1_12	NA	NA	10
K3	Control	3	49.64895	17.17723	408.25643	hedge	plowed field / plowed field	2	Birds	Turdus pilaris	1_12	yes	plants	8
K3	Control	3	49.64895	17.17723	408.25643	hedge	plowed field / plowed field	2	Birds	Turdus merula	1_12	NA	NA	1
K3	Control	3	49.64895	17.17723	408.25643	hedge	plowed field / plowed field	2	Birds	Parus major	1_12	NA	NA	1
K3	Control	3	49.64895	17.17723	408.25643	hedge	plowed field / plowed field	2	Birds	Emberiza citrinella	1_12	yes	plants	1
K3	Control	3	49.64895	17.17723	408.25643	hedge	plowed field / plowed field	2	Birds	Carduelis carduelis	1_12	yes	plants	1
K3	Control	3	49.64895	17.17723	408.25643	hedge	plowed field / plowed field	2	Birds	Falco tinnunculus	1_12	yes	vertebrates	1
K3	Control	3	49.64895	17.17723	408.25643	hedge	plowed field / plowed field	2	Birds	Pica pica	1_12	yes	omnivore	1
K3	Control	3	49.64895	17.17723	408.25643	hedge	plowed field / plowed field	3	Birds	Fringilla coelebs	1_12	NA	NA	6
K3	Control	3	49.64895	17.17723	408.25643	hedge	plowed field / plowed field	3	Birds	Erithacus rubecula	1_12	NA	NA	1
K3	Control	3	49.64895	17.17723	408.25643	hedge	plowed field / plowed field	3	Birds	Alauda arvensis	2_10	yes	plants	1
K3	Control	3	49.64895	17.17723	408.25643	hedge	plowed field / plowed field	3	Birds	Emberiza citrinella	1_12	yes	plants	1
K3	Control	3	49.64895	17.17723	408.25643	hedge	plowed field / plowed field	4	Birds	Turdus merula	1_12	NA	NA	1
K3	Control	3	49.64895	17.17723	408.25643	hedge	plowed field / plowed field	4	Birds	Parus major	1_12	NA	NA	2
K3	Control	3	49.64895	17.17723	408.25643	hedge	plowed field / plowed field	4	Birds	Columba palumbus	1_12	NA	NA	1
K3	Control	3	49.64895	17.17723	408.25643	hedge	plowed field / plowed field	4	Birds	Emberiza citrinella	1_12	yes	plants	1
K3	Control	3	49.64895	17.17723	408.25643	hedge	plowed field / plowed field	4	Birds	Sylvia atricapilla	4_9	NA	NA	1
K3	Control	3	49.64895	17.17723	408.25643	hedge	plowed field / plowed field	4	Birds	Passer montanus	1_12	yes	plants	5
K3	Control	3	49.64895	17.17723	408.25643	hedge	beet root / beet root	5	Birds	Sylvia communis	4_9	yes	animals	1
K3	Control	3	49.64895	17.17723	408.25643	hedge	beet root / beet root	5	Birds	Phasianus colchicus	1_12	yes	plants	1
K3	Control	3	49.64895	17.17723	408.25643	hedge	beet root / beet root	5	Birds	Cyanistes caeruleus	1_12	NA	NA	1
K3	Control	3	49.64895	17.17723	408.25643	hedge	beet root / beet root	5	Birds	Sylvia atricapilla	4_9	NA	NA	1
K3	Control	3	49.64895	17.17723	408.25643	hedge	beet root / beet root	5	Birds	Emberiza citrinella	1_12	yes	plants	1
K3	Control	3	49.64895	17.17723	408.25643	hedge	beet root / beet root	6	Birds	Columba palumbus	1_12	NA	NA	1
K3	Control	3	49.64895	17.17723	408.25643	hedge	beet root / beet root	6	Birds	Emberiza citrinella	1_12	yes	plants	1
K3	Control	3	49.64895	17.17723	408.25643	hedge	beet root / beet root	6	Birds	Cyanistes caeruleus	1_12	NA	NA	1
K3	Control	3	49.64895	17.17723	408.25643	hedge	beet root / beet root	6	Birds	Turdus philomelos	3_10	NA	NA	1
K3	Control	3	49.64895	17.17723	408.25643	hedge	beet root / beet root	6	Birds	Linaria cannabina	1_12	yes	plants	3
K3	Control	3	49.64895	17.17723	408.25643	hedge	beet root / beet root	6	Birds	Alauda arvensis	2_10	yes	plants	1
K3	Control	3	49.64895	17.17723	408.25643	hedge	beet root / beet root	7	Birds	Emberiza citrinella	1_12	yes	plants	1
K3	Control	3	49.64895	17.17723	408.25643	hedge	beet root / beet root	7	Birds	Falco tinnunculus	1_12	yes	vertebrates	3
K3	Control	3	49.64895	17.17723	408.25643	hedge	beet root / beet root	7	Birds	Buteo buteo	1_12	yes	vertebrates	1
K3	Control	3	49.64895	17.17723	408.25643	hedge	beet root / beet root	7	Birds	Corvus corax	1_12	yes	omnivore	1
K3	Control	3	49.64895	17.17723	408.25643	hedge	beet root / beet root	7	Birds	Columba palumbus	1_12	NA	NA	9
K3	Control	3	49.64895	17.17723	408.25643	hedge	beet root / beet root	8	Birds	Carduelis carduelis	1_12	yes	plants	1
K3	Control	3	49.64895	17.17723	408.25643	hedge	beet root / beet root	8	Birds	Phylloscopus collybita	3_11	NA	NA	2
K3	Control	3	49.64895	17.17723	408.25643	hedge	beet root / beet root	9	Birds	Turdus merula	1_12	NA	NA	2
K3	Control	3	49.64895	17.17723	408.25643	hedge	beet root / beet root	9	Birds	Emberiza citrinella	1_12	yes	plants	2
K3	Control	3	49.64895	17.17723	408.25643	hedge	beet root / beet root	9	Birds	Sylvia atricapilla	4_9	NA	NA	4
K3	Control	3	49.64895	17.17723	408.25643	hedge	beet root / beet root	9	Birds	Sylvia communis	4_9	yes	animals	1
K3	Control	3	49.64895	17.17723	408.25643	hedge	beet root / beet root	10	Birds	Fringilla coelebs	1_12	NA	NA	4
K3	Control	3	49.64895	17.17723	408.25643	hedge	beet root / beet root	10	Birds	Parus major	1_12	NA	NA	2
K3	Control	3	49.64895	17.17723	408.25643	hedge	beet root / beet root	10	Birds	Passer montanus	1_12	yes	plants	12
K3	Control	3	49.64895	17.17723	408.25643	hedge	beet root / beet root	10	Birds	Turdus pilaris	1_12	yes	plants	1
K3	Control	3	49.64895	17.17723	408.25643	hedge	beet root / beet root	10	Birds	Erithacus rubecula	1_12	NA	NA	1
K3	Control	3	49.64895	17.17723	408.25643	hedge	beet root / beet root	10	Birds	Turdus philomelos	3_10	NA	NA	1
K3	Control	3	49.64895	17.17723	408.25643	hedge	plowed field / plowed field	11	Birds	Passer montanus	1_12	yes	plants	15
K3	Control	3	49.64895	17.17723	408.25643	hedge	plowed field / plowed field	11	Birds	Parus major	1_12	NA	NA	3
K3	Control	3	49.64895	17.17723	408.25643	hedge	plowed field / plowed field	11	Birds	Cyanistes caeruleus	1_12	NA	NA	4
K3	Control	3	49.64895	17.17723	408.25643	hedge	plowed field / plowed field	11	Birds	Streptopelia decaocto	1_12	yes	plants	2
K3	Control	3	49.64895	17.17723	408.25643	hedge	plowed field / plowed field	12	Birds	Fringilla coelebs	1_12	NA	NA	3
K3	Control	3	49.64895	17.17723	408.25643	hedge	plowed field / plowed field	12	Birds	Passer montanus	1_12	yes	plants	10
K3	Control	3	49.64895	17.17723	408.25643	hedge	plowed field / plowed field	12	Birds	Turdus merula	1_12	NA	NA	2
K3	Control	3	49.64895	17.17723	408.25643	hedge	plowed field / plowed field	12	Birds	Buteo buteo	1_12	yes	vertebrates	1
K3	Control	3	49.64895	17.17723	408.25643	hedge	plowed field / plowed field	12	Mammals	Lepus europaeus	1_12	NA	NA	2
K3	Control	3	49.64895	17.17723	408.25643	hedge	plowed field / plowed field	1	Birds	Carduelis carduelis	1_12	yes	plants	2
BP4	Seed-rich strip	4	49.63532	17.12096	434.69572	hedge	oil rape / plowed field	2	Birds	Passer montanus	1_12	yes	plants	81
BP4	Seed-rich strip	4	49.63532	17.12096	434.69572	hedge	oil rape / plowed field	2	Birds	Emberiza citrinella	1_12	yes	plants	40
BP4	Seed-rich strip	4	49.63532	17.12096	434.69572	hedge	oil rape / plowed field	2	Birds	Columba oenas	1_12	NA	NA	4
BP4	Seed-rich strip	4	49.63532	17.12096	434.69572	hedge	oil rape / plowed field	2	Birds	Parus major	1_12	NA	NA	1
BP4	Seed-rich strip	4	49.63532	17.12096	434.69572	hedge	oil rape / plowed field	2	Birds	Buteo buteo	1_12	yes	vertebrates	4
BP4	Seed-rich strip	4	49.63532	17.12096	434.69572	hedge	oil rape / plowed field	2	Mammals	Lepus europaeus	1_12	NA	NA	4
BP4	Seed-rich strip	4	49.63532	17.12096	434.69572	hedge	oil rape / plowed field	3	Mammals	Lepus europaeus	1_12	NA	NA	6
BP4	Seed-rich strip	4	49.63532	17.12096	434.69572	hedge	oil rape / plowed field	3	Birds	Passer montanus	1_12	yes	plants	22
BP4	Seed-rich strip	4	49.63532	17.12096	434.69572	hedge	oil rape / plowed field	3	Birds	Sturnus vulgaris	2_11	yes	animals	3
BP4	Seed-rich strip	4	49.63532	17.12096	434.69572	hedge	oil rape / plowed field	3	Birds	Corvus corax	1_12	yes	omnivore	2
BP4	Seed-rich strip	4	49.63532	17.12096	434.69572	hedge	oil rape / plowed field	3	Birds	Corvus cornix	1_12	yes	omnivore	6
BP4	Seed-rich strip	4	49.63532	17.12096	434.69572	hedge	oil rape / plowed field	3	Birds	Corvus monedula	1_12	yes	omnivore	2
BP4	Seed-rich strip	4	49.63532	17.12096	434.69572	hedge	oil rape / plowed field	3	Birds	Buteo lagopus	10_2	yes	vertebrates	2
BP4	Seed-rich strip	4	49.63532	17.12096	434.69572	hedge	oil rape / plowed field	3	Birds	Chloris chloris	1_12	yes	plants	1
BP4	Seed-rich strip	4	49.63532	17.12096	434.69572	hedge	oil rape / plowed field	4	Birds	Emberiza citrinella	1_12	yes	plants	2
BP4	Seed-rich strip	4	49.63532	17.12096	434.69572	hedge	oil rape / plowed field	4	Birds	Passer montanus	1_12	yes	plants	10
BP4	Seed-rich strip	4	49.63532	17.12096	434.69572	hedge	oil rape / plowed field	4	Birds	Corvus cornix	1_12	yes	omnivore	5
BP4	Seed-rich strip	4	49.63532	17.12096	434.69572	hedge	oil rape / plowed field	4	Birds	Columba palumbus	1_12	NA	NA	2
BP4	Seed-rich strip	4	49.63532	17.12096	434.69572	hedge	oil rape / plowed field	4	Birds	Carduelis carduelis	1_12	yes	plants	2
BP4	Seed-rich strip	4	49.63532	17.12096	434.69572	hedge	oil rape / plowed field	4	Birds	Sturnus vulgaris	2_11	yes	animals	3
BP4	Seed-rich strip	4	49.63532	17.12096	434.69572	hedge	oil rape / plowed field	4	Mammals	Lepus europaeus	1_12	NA	NA	1
BP4	Seed-rich strip	4	49.63532	17.12096	434.69572	hedge	oil rape / beet root	5	Birds	Sylvia atricapilla	4_9	NA	NA	1
BP4	Seed-rich strip	4	49.63532	17.12096	434.69572	hedge	oil rape / beet root	5	Birds	Phylloscopus sibilatrix	4_9	NA	NA	1
BP4	Seed-rich strip	4	49.63532	17.12096	434.69572	hedge	oil rape / beet root	5	Birds	Turdus philomelos	3_10	NA	NA	1
BP4	Seed-rich strip	4	49.63532	17.12096	434.69572	hedge	oil rape / beet root	5	Birds	Buteo buteo	1_12	yes	vertebrates	3
BP4	Seed-rich strip	4	49.63532	17.12096	434.69572	hedge	oil rape / beet root	5	Birds	Falco tinnunculus	1_12	yes	vertebrates	3
BP4	Seed-rich strip	4	49.63532	17.12096	434.69572	hedge	oil rape / beet root	5	Birds	Passer montanus	1_12	yes	plants	6
BP4	Seed-rich strip	4	49.63532	17.12096	434.69572	hedge	oil rape / beet root	5	Mammals	Lepus europaeus	1_12	NA	NA	1
BP4	Seed-rich strip	4	49.63532	17.12096	434.69572	hedge	oil rape / beet root	6	Birds	Buteo buteo	1_12	yes	vertebrates	3
BP4	Seed-rich strip	4	49.63532	17.12096	434.69572	hedge	oil rape / beet root	6	Birds	Corvus cornix	1_12	yes	omnivore	1
BP4	Seed-rich strip	4	49.63532	17.12096	434.69572	hedge	oil rape / beet root	6	Birds	Falco tinnunculus	1_12	yes	vertebrates	4
BP4	Seed-rich strip	4	49.63532	17.12096	434.69572	hedge	oil rape / beet root	6	Birds	Columba palumbus	1_12	NA	NA	2
BP4	Seed-rich strip	4	49.63532	17.12096	434.69572	hedge	oil rape / beet root	6	Birds	Sturnus vulgaris	2_11	yes	animals	7
BP4	Seed-rich strip	4	49.63532	17.12096	434.69572	hedge	oil rape / beet root	6	Birds	Corvus corax	1_12	yes	omnivore	1
BP4	Seed-rich strip	4	49.63532	17.12096	434.69572	hedge	oil rape / beet root	6	Birds	Passer montanus	1_12	yes	plants	7
BP4	Seed-rich strip	4	49.63532	17.12096	434.69572	hedge	oil rape / beet root	6	Mammals	Lepus europaeus	1_12	NA	NA	3
BP4	Seed-rich strip	4	49.63532	17.12096	434.69572	hedge	oil rape / beet root	7	Birds	Corvus cornix	1_12	yes	omnivore	3
BP4	Seed-rich strip	4	49.63532	17.12096	434.69572	hedge	oil rape / beet root	7	Birds	Falco tinnunculus	1_12	yes	vertebrates	4
BP4	Seed-rich strip	4	49.63532	17.12096	434.69572	hedge	oil rape / beet root	7	Birds	Passer montanus	1_12	yes	plants	5
BP4	Seed-rich strip	4	49.63532	17.12096	434.69572	hedge	oil rape / beet root	7	Birds	Oriolus oriolus	4_9	NA	NA	1
BP4	Seed-rich strip	4	49.63532	17.12096	434.69572	hedge	oil rape / beet root	7	Mammals	Lepus europaeus	1_12	NA	NA	1
BP4	Seed-rich strip	4	49.63532	17.12096	434.69572	hedge	beet root / stubble field	8	Birds	Circus aeruginosus	3_10	yes	vertebrates	3
BP4	Seed-rich strip	4	49.63532	17.12096	434.69572	hedge	beet root / stubble field	8	Birds	Perdix perdix	1_12	yes	plants	7
BP4	Seed-rich strip	4	49.63532	17.12096	434.69572	hedge	beet root / stubble ploughing	9	Birds	Lanius collurio	4_9	yes	animals	2
BP4	Seed-rich strip	4	49.63532	17.12096	434.69572	hedge	beet root / stubble ploughing	9	Birds	Falco tinnunculus	1_12	yes	vertebrates	1
BP4	Seed-rich strip	4	49.63532	17.12096	434.69572	hedge	beet root / stubble ploughing	9	Birds	Chloris chloris	1_12	yes	plants	3
BP4	Seed-rich strip	4	49.63532	17.12096	434.69572	hedge	beet root / stubble ploughing	9	Mammals	Lepus europaeus	1_12	NA	NA	1
BP4	Seed-rich strip	4	49.63532	17.12096	434.69572	hedge	beet root / stubble ploughing	10	Birds	Parus major	1_12	NA	NA	1
BP4	Seed-rich strip	4	49.63532	17.12096	434.69572	hedge	beet root / stubble ploughing	10	Birds	Buteo buteo	1_12	yes	vertebrates	6
BP4	Seed-rich strip	4	49.63532	17.12096	434.69572	hedge	beet root / stubble ploughing	10	Birds	Corvus cornix	1_12	yes	omnivore	1
BP4	Seed-rich strip	4	49.63532	17.12096	434.69572	hedge	beet root / stubble ploughing	10	Birds	Dendrocopos major	1_12	NA	NA	1
BP4	Seed-rich strip	4	49.63532	17.12096	434.69572	hedge	beet root / stubble ploughing	10	Birds	Garrulus glandarius	1_12	NA	NA	3
BP4	Seed-rich strip	4	49.63532	17.12096	434.69572	hedge	beet root / stubble ploughing	10	Mammals	Lepus europaeus	1_12	NA	NA	2
BP4	Seed-rich strip	4	49.63532	17.12096	434.69572	hedge	plowed field / plowed field	11	Birds	Falco tinnunculus	1_12	yes	vertebrates	2
BP4	Seed-rich strip	4	49.63532	17.12096	434.69572	hedge	plowed field / plowed field	11	Birds	Buteo buteo	1_12	yes	vertebrates	2
BP4	Seed-rich strip	4	49.63532	17.12096	434.69572	hedge	plowed field / plowed field	11	Birds	Corvus cornix	1_12	yes	omnivore	2
BP4	Seed-rich strip	4	49.63532	17.12096	434.69572	hedge	plowed field / plowed field	11	Birds	Garrulus glandarius	1_12	NA	NA	1
BP4	Seed-rich strip	4	49.63532	17.12096	434.69572	hedge	plowed field / plowed field	11	Birds	Troglodytes troglodytes	1_12	NA	NA	1
BP4	Seed-rich strip	4	49.63532	17.12096	434.69572	hedge	plowed field / plowed field	11	Birds	Emberiza citrinella	1_12	yes	plants	16
BP4	Seed-rich strip	4	49.63532	17.12096	434.69572	hedge	plowed field / plowed field	11	Mammals	Lepus europaeus	1_12	NA	NA	3
BP4	Seed-rich strip	4	49.63532	17.12096	434.69572	hedge	plowed field / plowed field	12	Birds	Corvus cornix	1_12	yes	omnivore	2
BP4	Seed-rich strip	4	49.63532	17.12096	434.69572	hedge	plowed field / plowed field	12	Birds	Buteo buteo	1_12	yes	vertebrates	5
BP4	Seed-rich strip	4	49.63532	17.12096	434.69572	hedge	plowed field / plowed field	12	Birds	Passer montanus	1_12	yes	plants	45
BP4	Seed-rich strip	4	49.63532	17.12096	434.69572	hedge	plowed field / plowed field	12	Mammals	Lepus europaeus	1_12	NA	NA	4
BP4	Seed-rich strip	4	49.63532	17.12096	434.69572	hedge	plowed field / plowed field	1	Birds	Buteo buteo	1_12	yes	vertebrates	2
K4	Control	4	49.63843	17.10715	432.10979	hedge	winter cereal / plowed field	2	Birds	Corvus cornix	1_12	yes	omnivore	2
K4	Control	4	49.63843	17.10715	432.10979	hedge	winter cereal / plowed field	2	Birds	Buteo buteo	1_12	yes	vertebrates	1
K4	Control	4	49.63843	17.10715	432.10979	hedge	winter cereal / plowed field	2	Birds	Emberiza citrinella	1_12	yes	plants	8
K4	Control	4	49.63843	17.10715	432.10979	hedge	winter cereal / plowed field	3	Birds	Emberiza citrinella	1_12	yes	plants	3
K4	Control	4	49.63843	17.10715	432.10979	hedge	winter cereal / plowed field	3	Birds	Pica pica	1_12	yes	omnivore	2
K4	Control	4	49.63843	17.10715	432.10979	hedge	winter cereal / plowed field	3	Birds	Buteo buteo	1_12	yes	vertebrates	3
K4	Control	4	49.63843	17.10715	432.10979	hedge	winter cereal / plowed field	3	Birds	Perdix perdix	1_12	yes	plants	2
K4	Control	4	49.63843	17.10715	432.10979	hedge	winter cereal / plowed field	3	Birds	Alauda arvensis	2_10	yes	plants	3
K4	Control	4	49.63843	17.10715	432.10979	hedge	winter cereal / plowed field	3	Birds	Columba palumbus	1_12	NA	NA	1
K4	Control	4	49.63843	17.10715	432.10979	hedge	winter cereal / plowed field	3	Mammals	Lepus europaeus	1_12	NA	NA	3
K4	Control	4	49.63843	17.10715	432.10979	hedge	winter cereal / plowed field	4	Birds	Phylloscopus collybita	3_11	NA	NA	1
K4	Control	4	49.63843	17.10715	432.10979	hedge	winter cereal / plowed field	4	Birds	Turdus philomelos	3_10	NA	NA	1
K4	Control	4	49.63843	17.10715	432.10979	hedge	winter cereal / plowed field	4	Birds	Cyanistes caeruleus	1_12	NA	NA	2
K4	Control	4	49.63843	17.10715	432.10979	hedge	winter cereal / plowed field	4	Birds	Buteo buteo	1_12	yes	vertebrates	1
K4	Control	4	49.63843	17.10715	432.10979	hedge	winter cereal / plowed field	4	Mammals	Lepus europaeus	1_12	NA	NA	1
K4	Control	4	49.63843	17.10715	432.10979	hedge	winter cereal / poppy field	5	Birds	Sturnus vulgaris	2_11	yes	animals	3
K4	Control	4	49.63843	17.10715	432.10979	hedge	winter cereal / poppy field	5	Birds	Sylvia curruca	4_9	NA	NA	1
K4	Control	4	49.63843	17.10715	432.10979	hedge	winter cereal / poppy field	5	Birds	Passer montanus	1_12	yes	plants	4
K4	Control	4	49.63843	17.10715	432.10979	hedge	winter cereal / poppy field	5	Birds	Pica pica	1_12	yes	omnivore	1
K4	Control	4	49.63843	17.10715	432.10979	hedge	winter cereal / poppy field	5	Birds	Corvus cornix	1_12	yes	omnivore	1
K4	Control	4	49.63843	17.10715	432.10979	hedge	winter cereal / poppy field	5	Birds	Alauda arvensis	2_10	yes	plants	1
K4	Control	4	49.63843	17.10715	432.10979	hedge	winter cereal / poppy field	5	Birds	Sylvia communis	4_9	yes	animals	1
K4	Control	4	49.63843	17.10715	432.10979	hedge	winter cereal / poppy field	5	Mammals	Lepus europaeus	1_12	NA	NA	1
K4	Control	4	49.63843	17.10715	432.10979	hedge	winter cereal / poppy field	6	Birds	Sylvia curruca	4_9	NA	NA	1
K4	Control	4	49.63843	17.10715	432.10979	hedge	winter cereal / poppy field	6	Birds	Corvus cornix	1_12	yes	omnivore	2
K4	Control	4	49.63843	17.10715	432.10979	hedge	winter cereal / poppy field	6	Birds	Alauda arvensis	2_10	yes	plants	1
K4	Control	4	49.63843	17.10715	432.10979	hedge	winter cereal / poppy field	6	Birds	Emberiza citrinella	1_12	yes	plants	1
K4	Control	4	49.63843	17.10715	432.10979	hedge	winter cereal / poppy field	6	Birds	Phoenicurus ochruros	3_10	NA	NA	1
K4	Control	4	49.63843	17.10715	432.10979	hedge	winter cereal / poppy field	6	Birds	Turdus merula	1_12	NA	NA	1
K4	Control	4	49.63843	17.10715	432.10979	hedge	winter cereal / poppy field	6	Birds	Falco tinnunculus	1_12	yes	vertebrates	1
K4	Control	4	49.63843	17.10715	432.10979	hedge	winter cereal / poppy field	7	Birds	Corvus cornix	1_12	yes	omnivore	3
K4	Control	4	49.63843	17.10715	432.10979	hedge	winter cereal / poppy field	7	Birds	Phasianus colchicus	1_12	yes	plants	1
K4	Control	4	49.63843	17.10715	432.10979	hedge	winter cereal / poppy field	7	Birds	Perdix perdix	1_12	yes	plants	4
K4	Control	4	49.63843	17.10715	432.10979	hedge	winter cereal / poppy field	7	Birds	Dendrocopos major	1_12	NA	NA	1
K4	Control	4	49.63843	17.10715	432.10979	hedge	winter cereal / poppy field	7	Birds	Alauda arvensis	2_10	yes	plants	2
K4	Control	4	49.63843	17.10715	432.10979	hedge	winter cereal / poppy field	7	Mammals	Lepus europaeus	1_12	NA	NA	3
K4	Control	4	49.63843	17.10715	432.10979	hedge	stubble ploughing / poppy field	8	Birds	Aegithalos caudatus	1_12	NA	NA	4
K4	Control	4	49.63843	17.10715	432.10979	hedge	stubble ploughing / poppy field	8	Birds	Emberiza citrinella	1_12	yes	plants	1
K4	Control	4	49.63843	17.10715	432.10979	hedge	stubble ploughing / plowed field	9	Birds	Pica pica	1_12	yes	omnivore	1
K4	Control	4	49.63843	17.10715	432.10979	hedge	stubble ploughing / plowed field	9	Birds	Sylvia atricapilla	4_9	NA	NA	7
K4	Control	4	49.63843	17.10715	432.10979	hedge	stubble ploughing / plowed field	9	Birds	Acrocephalus schoenobaenus	4_9	NA	NA	1
K4	Control	4	49.63843	17.10715	432.10979	hedge	stubble ploughing / plowed field	9	Mammals	Lepus europaeus	1_12	NA	NA	1
K4	Control	4	49.63843	17.10715	432.10979	hedge	oil rape / plowed field	10	Birds	Falco tinnunculus	1_12	yes	vertebrates	1
K4	Control	4	49.63843	17.10715	432.10979	hedge	oil rape / plowed field	10	Birds	Alauda arvensis	2_10	yes	plants	3
K4	Control	4	49.63843	17.10715	432.10979	hedge	oil rape / plowed field	10	Birds	Emberiza citrinella	1_12	yes	plants	3
K4	Control	4	49.63843	17.10715	432.10979	hedge	oil rape / plowed field	10	Birds	Erithacus rubecula	1_12	NA	NA	6
K4	Control	4	49.63843	17.10715	432.10979	hedge	oil rape / plowed field	11	Birds	Corvus corax	1_12	yes	omnivore	1
K4	Control	4	49.63843	17.10715	432.10979	hedge	oil rape / plowed field	12	Birds	Emberiza citrinella	1_12	yes	plants	9
K4	Control	4	49.63843	17.10715	432.10979	hedge	oil rape / plowed field	1	Birds	Corvus cornix	1_12	yes	omnivore	1
K4	Control	4	49.63843	17.10715	432.10979	hedge	oil rape / plowed field	1	Birds	Emberiza citrinella	1_12	yes	plants	8
K4	Control	4	49.63843	17.10715	432.10979	hedge	oil rape / plowed field	1	Birds	Passer montanus	1_12	yes	plants	15
BP5	Seed-rich strip	5	49.6586	17.09099	509.24094	hedge	winter cereal / winter cereal	2	Birds	Emberiza citrinella	1_12	yes	plants	1
BP5	Seed-rich strip	5	49.6586	17.09099	509.24094	hedge	winter cereal / winter cereal	2	Birds	Passer montanus	1_12	yes	plants	2
BP5	Seed-rich strip	5	49.6586	17.09099	509.24094	hedge	winter cereal / winter cereal	2	Birds	Larus cachinnans	1_12	NA	NA	20
BP5	Seed-rich strip	5	49.6586	17.09099	509.24094	hedge	winter cereal / winter cereal	2	Birds	Certhia familiaris	1_12	NA	NA	1
BP5	Seed-rich strip	5	49.6586	17.09099	509.24094	hedge	winter cereal / winter cereal	2	Birds	Buteo buteo	1_12	yes	vertebrates	1
BP5	Seed-rich strip	5	49.6586	17.09099	509.24094	hedge	winter cereal / winter cereal	2	Mammals	Lepus europaeus	1_12	NA	NA	3
BP5	Seed-rich strip	5	49.6586	17.09099	509.24094	hedge	winter cereal / winter cereal	3	Birds	Emberiza citrinella	1_12	yes	plants	3
BP5	Seed-rich strip	5	49.6586	17.09099	509.24094	hedge	winter cereal / winter cereal	3	Birds	Passer montanus	1_12	yes	plants	6
BP5	Seed-rich strip	5	49.6586	17.09099	509.24094	hedge	winter cereal / winter cereal	3	Birds	Dendrocopos major	1_12	NA	NA	1
BP5	Seed-rich strip	5	49.6586	17.09099	509.24094	hedge	winter cereal / winter cereal	3	Birds	Motacilla alba	1_12	yes	animals	2
BP5	Seed-rich strip	5	49.6586	17.09099	509.24094	hedge	winter cereal / winter cereal	3	Birds	Falco tinnunculus	1_12	yes	vertebrates	1
BP5	Seed-rich strip	5	49.6586	17.09099	509.24094	hedge	winter cereal / winter cereal	3	Birds	Ardea cinerea	1_12	NA	NA	6
BP5	Seed-rich strip	5	49.6586	17.09099	509.24094	hedge	winter cereal / winter cereal	3	Birds	Buteo lagopus	10_2	yes	vertebrates	1
BP5	Seed-rich strip	5	49.6586	17.09099	509.24094	hedge	winter cereal / winter cereal	3	Birds	Phasianus colchicus	1_12	yes	plants	1
BP5	Seed-rich strip	5	49.6586	17.09099	509.24094	hedge	winter cereal / winter cereal	3	Birds	Emberiza schoeniclus	1_12	yes	plants	3
BP5	Seed-rich strip	5	49.6586	17.09099	509.24094	hedge	winter cereal / winter cereal	3	Mammals	Lepus europaeus	1_12	NA	NA	4
BP5	Seed-rich strip	5	49.6586	17.09099	509.24094	hedge	winter cereal / winter cereal	4	Birds	Chloris chloris	1_12	yes	plants	1
BP5	Seed-rich strip	5	49.6586	17.09099	509.24094	hedge	winter cereal / winter cereal	4	Birds	Buteo buteo	1_12	yes	vertebrates	1
BP5	Seed-rich strip	5	49.6586	17.09099	509.24094	hedge	winter cereal / winter cereal	4	Birds	Alauda arvensis	2_10	yes	plants	3
BP5	Seed-rich strip	5	49.6586	17.09099	509.24094	hedge	winter cereal / winter cereal	4	Birds	Anas platyrhynchos	1_12	NA	NA	2
BP5	Seed-rich strip	5	49.6586	17.09099	509.24094	hedge	winter cereal / winter cereal	4	Birds	Carduelis carduelis	1_12	yes	plants	3
BP5	Seed-rich strip	5	49.6586	17.09099	509.24094	hedge	winter cereal / winter cereal	4	Birds	Falco tinnunculus	1_12	yes	vertebrates	1
BP5	Seed-rich strip	5	49.6586	17.09099	509.24094	hedge	winter cereal / winter cereal	4	Birds	Corvus cornix	1_12	yes	omnivore	1
BP5	Seed-rich strip	5	49.6586	17.09099	509.24094	hedge	winter cereal / winter cereal	4	Birds	Tringa ochropus	1_12	NA	NA	1
BP5	Seed-rich strip	5	49.6586	17.09099	509.24094	hedge	winter cereal / winter cereal	4	Mammals	Lepus europaeus	1_12	NA	NA	1
BP5	Seed-rich strip	5	49.6586	17.09099	509.24094	hedge	winter cereal / winter cereal	5	Birds	Sylvia communis	4_9	yes	animals	2
BP5	Seed-rich strip	5	49.6586	17.09099	509.24094	hedge	winter cereal / winter cereal	5	Birds	Passer montanus	1_12	yes	plants	2
BP5	Seed-rich strip	5	49.6586	17.09099	509.24094	hedge	winter cereal / winter cereal	5	Birds	Falco tinnunculus	1_12	yes	vertebrates	1
BP5	Seed-rich strip	5	49.6586	17.09099	509.24094	hedge	winter cereal / winter cereal	5	Birds	Alauda arvensis	2_10	yes	plants	1
BP5	Seed-rich strip	5	49.6586	17.09099	509.24094	hedge	winter cereal / winter cereal	5	Mammals	Cricetus cricetus	2_11	NA	NA	3
BP5	Seed-rich strip	5	49.6586	17.09099	509.24094	hedge	winter cereal / winter cereal	5	Mammals	Lepus europaeus	1_12	NA	NA	3
BP5	Seed-rich strip	5	49.6586	17.09099	509.24094	hedge	winter cereal / winter cereal	6	Birds	Acrocephalus palustris	4_9	yes	animals	2
BP5	Seed-rich strip	5	49.6586	17.09099	509.24094	hedge	winter cereal / winter cereal	6	Birds	Pica pica	1_12	yes	omnivore	3
BP5	Seed-rich strip	5	49.6586	17.09099	509.24094	hedge	winter cereal / winter cereal	6	Birds	Sylvia communis	4_9	yes	animals	2
BP5	Seed-rich strip	5	49.6586	17.09099	509.24094	hedge	winter cereal / winter cereal	7	Birds	Buteo buteo	1_12	yes	vertebrates	1
BP5	Seed-rich strip	5	49.6586	17.09099	509.24094	hedge	winter cereal / winter cereal	7	Birds	Passer montanus	1_12	yes	plants	10
BP5	Seed-rich strip	5	49.6586	17.09099	509.24094	hedge	winter cereal / winter cereal	7	Birds	Parus major	1_12	NA	NA	1
BP5	Seed-rich strip	5	49.6586	17.09099	509.24094	hedge	winter cereal / winter cereal	7	Birds	Turdus merula	1_12	NA	NA	1
BP5	Seed-rich strip	5	49.6586	17.09099	509.24094	hedge	stubble field / stubble ploughing	8	Birds	Carduelis carduelis	1_12	yes	plants	4
BP5	Seed-rich strip	5	49.6586	17.09099	509.24094	hedge	stubble field / stubble ploughing	8	Birds	Passer montanus	1_12	yes	plants	10
BP5	Seed-rich strip	5	49.6586	17.09099	509.24094	hedge	stubble field / stubble ploughing	8	Birds	Linaria cannabina	1_12	yes	plants	1
BP5	Seed-rich strip	5	49.6586	17.09099	509.24094	hedge	stubble field / stubble ploughing	8	Birds	Corvus cornix	1_12	yes	omnivore	1
BP5	Seed-rich strip	5	49.6586	17.09099	509.24094	hedge	stubble field / stubble ploughing	8	Birds	Buteo buteo	1_12	yes	vertebrates	1
BP5	Seed-rich strip	5	49.6586	17.09099	509.24094	hedge	stubble field / stubble ploughing	8	Birds	Lanius collurio	4_9	yes	animals	1
BP5	Seed-rich strip	5	49.6586	17.09099	509.24094	hedge	stubble field / oil rape	9	Birds	Carduelis carduelis	1_12	yes	plants	3
BP5	Seed-rich strip	5	49.6586	17.09099	509.24094	hedge	stubble field / oil rape	9	Birds	Alauda arvensis	2_10	yes	plants	1
BP5	Seed-rich strip	5	49.6586	17.09099	509.24094	hedge	stubble field / oil rape	9	Birds	Turdus merula	1_12	NA	NA	1
BP5	Seed-rich strip	5	49.6586	17.09099	509.24094	hedge	stubble field / oil rape	9	Birds	Pica pica	1_12	yes	omnivore	1
BP5	Seed-rich strip	5	49.6586	17.09099	509.24094	hedge	stubble field / oil rape	9	Birds	Anthus trivialis	4_10	NA	NA	2
BP5	Seed-rich strip	5	49.6586	17.09099	509.24094	hedge	plowed field / oil rape	10	Birds	Buteo buteo	1_12	yes	vertebrates	1
BP5	Seed-rich strip	5	49.6586	17.09099	509.24094	hedge	plowed field / oil rape	10	Birds	Turdus philomelos	3_10	NA	NA	3
BP5	Seed-rich strip	5	49.6586	17.09099	509.24094	hedge	plowed field / oil rape	10	Birds	Passer montanus	1_12	yes	plants	6
BP5	Seed-rich strip	5	49.6586	17.09099	509.24094	hedge	plowed field / oil rape	10	Birds	Troglodytes troglodytes	1_12	NA	NA	1
BP5	Seed-rich strip	5	49.6586	17.09099	509.24094	hedge	plowed field / oil rape	10	Birds	Accipiter nisus	1_12	NA	NA	1
BP5	Seed-rich strip	5	49.6586	17.09099	509.24094	hedge	plowed field / oil rape	10	Birds	Phoenicurus ochruros	3_10	NA	NA	1
BP5	Seed-rich strip	5	49.6586	17.09099	509.24094	hedge	plowed field / oil rape	11	Birds	Passer montanus	1_12	yes	plants	15
BP5	Seed-rich strip	5	49.6586	17.09099	509.24094	hedge	plowed field / oil rape	11	Birds	Buteo buteo	1_12	yes	vertebrates	1
BP5	Seed-rich strip	5	49.6586	17.09099	509.24094	hedge	plowed field / oil rape	11	Mammals	Cricetus cricetus	2_11	NA	NA	4
BP5	Seed-rich strip	5	49.6586	17.09099	509.24094	hedge	plowed field / oil rape	12	Birds	Passer montanus	1_12	yes	plants	3
BP5	Seed-rich strip	5	49.6586	17.09099	509.24094	hedge	plowed field / oil rape	12	Birds	Falco tinnunculus	1_12	yes	vertebrates	2
BP5	Seed-rich strip	5	49.6586	17.09099	509.24094	hedge	plowed field / oil rape	12	Birds	Carduelis carduelis	1_12	yes	plants	10
BP5	Seed-rich strip	5	49.6586	17.09099	509.24094	hedge	plowed field / oil rape	12	Birds	Linaria cannabina	1_12	yes	plants	35
BP5	Seed-rich strip	5	49.6586	17.09099	509.24094	hedge	plowed field / oil rape	12	Birds	Alauda arvensis	2_10	yes	plants	1
BP5	Seed-rich strip	5	49.6586	17.09099	509.24094	hedge	plowed field / oil rape	1	Birds	Parus major	1_12	NA	NA	1
BP5	Seed-rich strip	5	49.6586	17.09099	509.24094	hedge	plowed field / oil rape	1	Birds	Falco tinnunculus	1_12	yes	vertebrates	2
K5	Control	5	49.66053	17.07901	605.62428	hedge	winter cereal / winter cereal	2	Birds	Pica pica	1_12	yes	omnivore	1
K5	Control	5	49.66053	17.07901	605.62428	hedge	winter cereal / winter cereal	2	Birds	Buteo buteo	1_12	yes	vertebrates	4
K5	Control	5	49.66053	17.07901	605.62428	hedge	winter cereal / winter cereal	2	Birds	Fringilla coelebs	1_12	NA	NA	1
K5	Control	5	49.66053	17.07901	605.62428	hedge	winter cereal / winter cereal	2	Birds	Emberiza citrinella	1_12	yes	plants	8
K5	Control	5	49.66053	17.07901	605.62428	hedge	winter cereal / winter cereal	2	Mammals	Lepus europaeus	1_12	NA	NA	1
K5	Control	5	49.66053	17.07901	605.62428	hedge	winter cereal / winter cereal	3	Birds	Pica pica	1_12	yes	omnivore	4
K5	Control	5	49.66053	17.07901	605.62428	hedge	winter cereal / winter cereal	3	Birds	Buteo buteo	1_12	yes	vertebrates	1
K5	Control	5	49.66053	17.07901	605.62428	hedge	winter cereal / winter cereal	3	Birds	Emberiza citrinella	1_12	yes	plants	5
K5	Control	5	49.66053	17.07901	605.62428	hedge	winter cereal / winter cereal	3	Birds	Carduelis carduelis	1_12	yes	plants	2
K5	Control	5	49.66053	17.07901	605.62428	hedge	winter cereal / winter cereal	3	Birds	Linaria cannabina	1_12	yes	plants	1
K5	Control	5	49.66053	17.07901	605.62428	hedge	winter cereal / winter cereal	3	Birds	Motacilla alba	1_12	yes	animals	3
K5	Control	5	49.66053	17.07901	605.62428	hedge	winter cereal / winter cereal	4	Birds	Emberiza citrinella	1_12	yes	plants	2
K5	Control	5	49.66053	17.07901	605.62428	hedge	winter cereal / winter cereal	4	Birds	Sylvia atricapilla	4_9	NA	NA	1
K5	Control	5	49.66053	17.07901	605.62428	hedge	winter cereal / winter cereal	4	Birds	Serinus serinus	1_12	yes	plants	1
K5	Control	5	49.66053	17.07901	605.62428	hedge	winter cereal / winter cereal	4	Birds	Turdus pilaris	1_12	yes	plants	1
K5	Control	5	49.66053	17.07901	605.62428	hedge	winter cereal / winter cereal	4	Birds	Turdus merula	1_12	NA	NA	1
K5	Control	5	49.66053	17.07901	605.62428	hedge	winter cereal / winter cereal	4	Birds	Buteo buteo	1_12	yes	vertebrates	2
K5	Control	5	49.66053	17.07901	605.62428	hedge	winter cereal / winter cereal	4	Birds	Pica pica	1_12	yes	omnivore	2
K5	Control	5	49.66053	17.07901	605.62428	hedge	winter cereal / winter cereal	5	Birds	Parus major	1_12	NA	NA	1
K5	Control	5	49.66053	17.07901	605.62428	hedge	winter cereal / winter cereal	5	Birds	Sylvia communis	4_9	yes	animals	1
K5	Control	5	49.66053	17.07901	605.62428	hedge	winter cereal / winter cereal	5	Birds	Sylvia atricapilla	4_9	NA	NA	1
K5	Control	5	49.66053	17.07901	605.62428	hedge	winter cereal / winter cereal	5	Birds	Sturnus vulgaris	2_11	yes	animals	2
K5	Control	5	49.66053	17.07901	605.62428	hedge	winter cereal / winter cereal	6	Birds	Sylvia atricapilla	4_9	NA	NA	2
K5	Control	5	49.66053	17.07901	605.62428	hedge	winter cereal / winter cereal	6	Birds	Turdus merula	1_12	NA	NA	2
K5	Control	5	49.66053	17.07901	605.62428	hedge	winter cereal / winter cereal	6	Birds	Pica pica	1_12	yes	omnivore	3
K5	Control	5	49.66053	17.07901	605.62428	hedge	winter cereal / winter cereal	6	Mammals	Lepus europaeus	1_12	NA	NA	1
K5	Control	5	49.66053	17.07901	605.62428	hedge	winter cereal / winter cereal	7	Birds	Pica pica	1_12	yes	omnivore	3
K5	Control	5	49.66053	17.07901	605.62428	hedge	winter cereal / winter cereal	7	Mammals	Cricetus cricetus	2_11	NA	NA	1
K5	Control	5	49.66053	17.07901	605.62428	hedge	stubble field / stubble field	8	Birds	Pica pica	1_12	yes	omnivore	3
K5	Control	5	49.66053	17.07901	605.62428	hedge	stubble field / stubble field	8	Birds	Passer montanus	1_12	yes	plants	4
K5	Control	5	49.66053	17.07901	605.62428	hedge	stubble field / stubble field	8	Birds	Lanius collurio	4_9	yes	animals	1
K5	Control	5	49.66053	17.07901	605.62428	hedge	stubble field / stubble field	8	Birds	Parus major	1_12	NA	NA	1
K5	Control	5	49.66053	17.07901	605.62428	hedge	stubble field / stubble field	8	Birds	Falco tinnunculus	1_12	yes	vertebrates	1
K5	Control	5	49.66053	17.07901	605.62428	hedge	stubble field / stubble field	8	Birds	Corvus cornix	1_12	yes	omnivore	3
K5	Control	5	49.66053	17.07901	605.62428	hedge	stubble field / stubble field	8	Birds	Cyanistes caeruleus	1_12	NA	NA	2
K5	Control	5	49.66053	17.07901	605.62428	hedge	stubble field / stubble field	9	Birds	Passer montanus	1_12	yes	plants	15
K5	Control	5	49.66053	17.07901	605.62428	hedge	stubble field / stubble field	9	Birds	Parus major	1_12	NA	NA	2
K5	Control	5	49.66053	17.07901	605.62428	hedge	plowed field / stubble ploughing	10	Birds	Erithacus rubecula	1_12	NA	NA	3
K5	Control	5	49.66053	17.07901	605.62428	hedge	plowed field / stubble ploughing	10	Birds	Passer montanus	1_12	yes	plants	4
K5	Control	5	49.66053	17.07901	605.62428	hedge	plowed field / stubble ploughing	10	Birds	Buteo buteo	1_12	yes	vertebrates	2
K5	Control	5	49.66053	17.07901	605.62428	hedge	plowed field / stubble ploughing	10	Birds	Fringilla coelebs	1_12	NA	NA	8
K5	Control	5	49.66053	17.07901	605.62428	hedge	plowed field / stubble ploughing	10	Birds	Pica pica	1_12	yes	omnivore	2
K5	Control	5	49.66053	17.07901	605.62428	hedge	plowed field / plowed field	11	Birds	Turdus merula	1_12	NA	NA	2
K5	Control	5	49.66053	17.07901	605.62428	hedge	plowed field / plowed field	11	Birds	Pica pica	1_12	yes	omnivore	3
K5	Control	5	49.66053	17.07901	605.62428	hedge	plowed field / plowed field	12	Birds	Parus major	1_12	NA	NA	3
K5	Control	5	49.66053	17.07901	605.62428	hedge	plowed field / plowed field	12	Birds	Erithacus rubecula	1_12	NA	NA	1
K5	Control	5	49.66053	17.07901	605.62428	hedge	plowed field / plowed field	12	Birds	Passer montanus	1_12	yes	plants	30
K5	Control	5	49.66053	17.07901	605.62428	hedge	plowed field / plowed field	12	Birds	Pyrrhula pyrrhula	1_12	NA	NA	2
K5	Control	5	49.66053	17.07901	605.62428	hedge	plowed field / plowed field	12	Birds	Buteo buteo	1_12	yes	vertebrates	1
K5	Control	5	49.66053	17.07901	605.62428	hedge	plowed field / plowed field	1	Birds	Aegithalos caudatus	1_12	NA	NA	5
K5	Control	5	49.66053	17.07901	605.62428	hedge	plowed field / plowed field	1	Birds	Cyanistes caeruleus	1_12	NA	NA	5
BP6	Seed-rich strip	6	49.64131	17.12567	907.13932	field	winter cereal / winter cereal	2	Birds	Falco tinnunculus	1_12	yes	vertebrates	1
BP6	Seed-rich strip	6	49.64131	17.12567	907.13932	field	winter cereal / winter cereal	2	Birds	Buteo buteo	1_12	yes	vertebrates	4
BP6	Seed-rich strip	6	49.64131	17.12567	907.13932	field	winter cereal / winter cereal	2	Mammals	Lepus europaeus	1_12	NA	NA	12
BP6	Seed-rich strip	6	49.64131	17.12567	907.13932	field	winter cereal / winter cereal	2	Mammals	Cricetus cricetus	2_11	NA	NA	8
BP6	Seed-rich strip	6	49.64131	17.12567	907.13932	field	winter cereal / winter cereal	3	Mammals	Lepus europaeus	1_12	NA	NA	9
BP6	Seed-rich strip	6	49.64131	17.12567	907.13932	field	winter cereal / winter cereal	3	Birds	Buteo buteo	1_12	yes	vertebrates	3
BP6	Seed-rich strip	6	49.64131	17.12567	907.13932	field	winter cereal / winter cereal	3	Birds	Buteo lagopus	10_2	yes	vertebrates	2
BP6	Seed-rich strip	6	49.64131	17.12567	907.13932	field	winter cereal / winter cereal	3	Birds	Alauda arvensis	2_10	yes	plants	7
BP6	Seed-rich strip	6	49.64131	17.12567	907.13932	field	winter cereal / winter cereal	3	Birds	Anthus pratensis	3_11	yes	animals	1
BP6	Seed-rich strip	6	49.64131	17.12567	907.13932	field	winter cereal / winter cereal	4	Birds	Alauda arvensis	2_10	yes	plants	2
BP6	Seed-rich strip	6	49.64131	17.12567	907.13932	field	winter cereal / winter cereal	4	Mammals	Lepus europaeus	1_12	NA	NA	2
BP6	Seed-rich strip	6	49.64131	17.12567	907.13932	field	winter cereal / winter cereal	5	Birds	Hirundo rustica	4_9	yes	animals	2
BP6	Seed-rich strip	6	49.64131	17.12567	907.13932	field	winter cereal / winter cereal	5	Birds	Buteo buteo	1_12	yes	vertebrates	1
BP6	Seed-rich strip	6	49.64131	17.12567	907.13932	field	winter cereal / winter cereal	5	Birds	Circus aeruginosus	3_10	yes	vertebrates	1
BP6	Seed-rich strip	6	49.64131	17.12567	907.13932	field	winter cereal / winter cereal	5	Mammals	Cricetus cricetus	2_11	NA	NA	1
BP6	Seed-rich strip	6	49.64131	17.12567	907.13932	field	winter cereal / winter cereal	5	Mammals	Lepus europaeus	1_12	NA	NA	2
BP6	Seed-rich strip	6	49.64131	17.12567	907.13932	field	winter cereal / winter cereal	6	Birds	Buteo buteo	1_12	yes	vertebrates	1
BP6	Seed-rich strip	6	49.64131	17.12567	907.13932	field	winter cereal / winter cereal	6	Birds	Circus aeruginosus	3_10	yes	vertebrates	1
BP6	Seed-rich strip	6	49.64131	17.12567	907.13932	field	winter cereal / winter cereal	6	Birds	Alauda arvensis	2_10	yes	plants	2
BP6	Seed-rich strip	6	49.64131	17.12567	907.13932	field	winter cereal / winter cereal	6	Mammals	Lepus europaeus	1_12	NA	NA	3
BP6	Seed-rich strip	6	49.64131	17.12567	907.13932	field	stubble field / stubble field	7	Birds	Pica pica	1_12	yes	omnivore	2
BP6	Seed-rich strip	6	49.64131	17.12567	907.13932	field	stubble field / stubble field	7	Birds	Columba palumbus	1_12	NA	NA	3
BP6	Seed-rich strip	6	49.64131	17.12567	907.13932	field	stubble field / stubble field	7	Mammals	Lepus europaeus	1_12	NA	NA	2
BP6	Seed-rich strip	6	49.64131	17.12567	907.13932	field	stubble field / stubble ploughing	8	Birds	Corvus cornix	1_12	yes	omnivore	1
BP6	Seed-rich strip	6	49.64131	17.12567	907.13932	field	stubble field / stubble ploughing	8	Birds	Falco tinnunculus	1_12	yes	vertebrates	2
BP6	Seed-rich strip	6	49.64131	17.12567	907.13932	field	stubble field / stubble ploughing	8	Birds	Hirundo rustica	4_9	yes	animals	2
BP6	Seed-rich strip	6	49.64131	17.12567	907.13932	field	stubble field / stubble ploughing	8	Birds	Circus aeruginosus	3_10	yes	vertebrates	2
BP6	Seed-rich strip	6	49.64131	17.12567	907.13932	field	stubble field / stubble ploughing	8	Birds	Passer montanus	1_12	yes	plants	2
BP6	Seed-rich strip	6	49.64131	17.12567	907.13932	field	stubble field / plowed field	9	Birds	Circus aeruginosus	3_10	yes	vertebrates	3
BP6	Seed-rich strip	6	49.64131	17.12567	907.13932	field	stubble field / plowed field	9	Birds	Carduelis carduelis	1_12	yes	plants	3
BP6	Seed-rich strip	6	49.64131	17.12567	907.13932	field	stubble field / plowed field	9	Mammals	Lepus europaeus	1_12	NA	NA	1
BP6	Seed-rich strip	6	49.64131	17.12567	907.13932	field	plowed field / plowed field	10	Birds	Carduelis carduelis	1_12	yes	plants	2
BP6	Seed-rich strip	6	49.64131	17.12567	907.13932	field	plowed field / plowed field	10	Birds	Linaria cannabina	1_12	yes	plants	5
BP6	Seed-rich strip	6	49.64131	17.12567	907.13932	field	plowed field / plowed field	10	Birds	Alauda arvensis	2_10	yes	plants	5
BP6	Seed-rich strip	6	49.64131	17.12567	907.13932	field	plowed field / plowed field	10	Birds	Motacilla alba	1_12	yes	animals	3
BP6	Seed-rich strip	6	49.64131	17.12567	907.13932	field	plowed field / plowed field	10	Birds	Emberiza schoeniclus	1_12	yes	plants	2
BP6	Seed-rich strip	6	49.64131	17.12567	907.13932	field	plowed field / plowed field	10	Birds	Turdus philomelos	3_10	NA	NA	3
BP6	Seed-rich strip	6	49.64131	17.12567	907.13932	field	plowed field / plowed field	11	Birds	Corvus corax	1_12	yes	omnivore	1
BP6	Seed-rich strip	6	49.64131	17.12567	907.13932	field	plowed field / plowed field	11	Birds	Emberiza citrinella	1_12	yes	plants	5
BP6	Seed-rich strip	6	49.64131	17.12567	907.13932	field	plowed field / plowed field	11	Birds	Falco columbarius	1_12	yes	vertebrates	1
BP6	Seed-rich strip	6	49.64131	17.12567	907.13932	field	plowed field / plowed field	11	Mammals	Lepus europaeus	1_12	NA	NA	4
BP6	Seed-rich strip	6	49.64131	17.12567	907.13932	field	plowed field / plowed field	12	Birds	Emberiza schoeniclus	1_12	yes	plants	7
BP6	Seed-rich strip	6	49.64131	17.12567	907.13932	field	plowed field / plowed field	12	Birds	Emberiza citrinella	1_12	yes	plants	4
BP6	Seed-rich strip	6	49.64131	17.12567	907.13932	field	plowed field / plowed field	12	Birds	Corvus monedula	1_12	yes	omnivore	8
BP6	Seed-rich strip	6	49.64131	17.12567	907.13932	field	plowed field / plowed field	12	Birds	Corvus cornix	1_12	yes	omnivore	15
BP6	Seed-rich strip	6	49.64131	17.12567	907.13932	field	plowed field / plowed field	12	Birds	Buteo buteo	1_12	yes	vertebrates	1
BP6	Seed-rich strip	6	49.64131	17.12567	907.13932	field	plowed field / plowed field	12	Birds	Linaria cannabina	1_12	yes	plants	11
BP6	Seed-rich strip	6	49.64131	17.12567	907.13932	field	plowed field / plowed field	12	Mammals	Lepus europaeus	1_12	NA	NA	22
BP6	Seed-rich strip	6	49.64131	17.12567	907.13932	field	plowed field / plowed field	1	Birds	Emberiza schoeniclus	1_12	yes	plants	1
BP6	Seed-rich strip	6	49.64131	17.12567	907.13932	field	plowed field / plowed field	1	Birds	Buteo buteo	1_12	yes	vertebrates	2
BP6	Seed-rich strip	6	49.64131	17.12567	907.13932	field	plowed field / plowed field	1	Birds	Corvus cornix	1_12	yes	omnivore	2
BP6	Seed-rich strip	6	49.64131	17.12567	907.13932	field	plowed field / plowed field	1	Birds	Linaria cannabina	1_12	yes	plants	23
BP6	Seed-rich strip	6	49.64131	17.12567	907.13932	field	plowed field / plowed field	1	Birds	Alauda arvensis	2_10	yes	plants	1
BP6	Seed-rich strip	6	49.64131	17.12567	907.13932	field	plowed field / plowed field	1	Mammals	Lepus europaeus	1_12	NA	NA	12
K6	Control	6	49.63943	17.13097	915.24751	field	clover field, winter cereal / winter cereal	2	Birds	Buteo buteo	1_12	yes	vertebrates	6
K6	Control	6	49.63943	17.13097	915.24751	field	clover field, winter cereal / winter cereal	2	Birds	Buteo lagopus	10_2	yes	vertebrates	2
K6	Control	6	49.63943	17.13097	915.24751	field	clover field, winter cereal / winter cereal	2	Birds	Falco tinnunculus	1_12	yes	vertebrates	1
K6	Control	6	49.63943	17.13097	915.24751	field	clover field, winter cereal / winter cereal	2	Birds	Carduelis carduelis	1_12	yes	plants	1
K6	Control	6	49.63943	17.13097	915.24751	field	clover field, winter cereal / winter cereal	2	Birds	Corvus cornix	1_12	yes	omnivore	4
K6	Control	6	49.63943	17.13097	915.24751	field	clover field, winter cereal / winter cereal	2	Birds	Corvus monedula	1_12	yes	omnivore	1
K6	Control	6	49.63943	17.13097	915.24751	field	clover field, winter cereal / winter cereal	2	Mammals	Lepus europaeus	1_12	NA	NA	5
K6	Control	6	49.63943	17.13097	915.24751	field	clover field, winter cereal / winter cereal	2	Mammals	Cricetus cricetus	2_11	NA	NA	2
K6	Control	6	49.63943	17.13097	915.24751	field	clover field, winter cereal / winter cereal	3	Mammals	Lepus europaeus	1_12	NA	NA	4
K6	Control	6	49.63943	17.13097	915.24751	field	clover field, winter cereal / winter cereal	3	Birds	Corvus monedula	1_12	yes	omnivore	3
K6	Control	6	49.63943	17.13097	915.24751	field	clover field, winter cereal / winter cereal	3	Birds	Corvus cornix	1_12	yes	omnivore	3
K6	Control	6	49.63943	17.13097	915.24751	field	clover field, winter cereal / winter cereal	3	Birds	Alauda arvensis	2_10	yes	plants	1
K6	Control	6	49.63943	17.13097	915.24751	field	clover field, winter cereal / winter cereal	4	Birds	Perdix perdix	1_12	yes	plants	2
K6	Control	6	49.63943	17.13097	915.24751	field	clover field, winter cereal / winter cereal	4	Birds	Pica pica	1_12	yes	omnivore	1
K6	Control	6	49.63943	17.13097	915.24751	field	clover field, winter cereal / winter cereal	4	Birds	Corvus monedula	1_12	yes	omnivore	8
K6	Control	6	49.63943	17.13097	915.24751	field	clover field, winter cereal / winter cereal	5	Birds	Buteo buteo	1_12	yes	vertebrates	1
K6	Control	6	49.63943	17.13097	915.24751	field	clover field, winter cereal / winter cereal	6	Birds	Falco tinnunculus	1_12	yes	vertebrates	1
K6	Control	6	49.63943	17.13097	915.24751	field	clover field, winter cereal / winter cereal	6	Mammals	Lepus europaeus	1_12	NA	NA	1
K6	Control	6	49.63943	17.13097	915.24751	field	clover field, winter cereal / winter cereal	6	Birds	Corvus monedula	1_12	yes	omnivore	6
K6	Control	6	49.63943	17.13097	915.24751	field	clover field, winter cereal / stubble field	7	Birds	Ciconia ciconia	3_9	yes	vertebrates	1
K6	Control	6	49.63943	17.13097	915.24751	field	clover field, winter cereal / stubble field	7	Birds	Circus aeruginosus	3_10	yes	vertebrates	2
K6	Control	6	49.63943	17.13097	915.24751	field	clover field, winter cereal / stubble field	7	Birds	Falco tinnunculus	1_12	yes	vertebrates	2
K6	Control	6	49.63943	17.13097	915.24751	field	clover field, winter cereal / stubble field	7	Birds	Alauda arvensis	2_10	yes	plants	1
K6	Control	6	49.63943	17.13097	915.24751	field	clover field, winter cereal / stubble field	7	Mammals	Lepus europaeus	1_12	NA	NA	1
K6	Control	6	49.63943	17.13097	915.24751	field	clover field, stubble field / stubble ploughing	8	Birds	Falco tinnunculus	1_12	yes	vertebrates	2
K6	Control	6	49.63943	17.13097	915.24751	field	clover field, stubble field / stubble ploughing	8	Birds	Alauda arvensis	2_10	yes	plants	1
K6	Control	6	49.63943	17.13097	915.24751	field	clover field, stubble field / stubble ploughing	8	Birds	Columba palumbus	1_12	NA	NA	8
K6	Control	6	49.63943	17.13097	915.24751	field	clover field, stubble ploughing / stubble ploughing	9	Birds	Buteo buteo	1_12	yes	vertebrates	1
K6	Control	6	49.63943	17.13097	915.24751	field	clover field, stubble ploughing / stubble ploughing	9	Birds	Corvus monedula	1_12	yes	omnivore	6
K6	Control	6	49.63943	17.13097	915.24751	field	clover field, stubble ploughing / stubble ploughing	9	Mammals	Lepus europaeus	1_12	NA	NA	1
K6	Control	6	49.63943	17.13097	915.24751	field	clover field, plowed field / plowed field	10	Birds	Corvus corax	1_12	yes	omnivore	2
K6	Control	6	49.63943	17.13097	915.24751	field	clover field, plowed field / plowed field	10	Mammals	Lepus europaeus	1_12	NA	NA	4
K6	Control	6	49.63943	17.13097	915.24751	field	clover field, plowed field / plowed field	11	Birds	Corvus corax	1_12	yes	omnivore	2
K6	Control	6	49.63943	17.13097	915.24751	field	clover field, plowed field / plowed field	11	Birds	Larus cachinnans	1_12	NA	NA	3
K6	Control	6	49.63943	17.13097	915.24751	field	clover field, plowed field / plowed field	12	Birds	Falco tinnunculus	1_12	yes	vertebrates	1
K6	Control	6	49.63943	17.13097	915.24751	field	clover field, plowed field / plowed field	12	Mammals	Lepus europaeus	1_12	NA	NA	1
BP7	Seed-rich strip	7	49.61313	17.15823	520.77639	field	winter cereal, plowed field / winter cereal	2	Birds	Buteo buteo	1_12	yes	vertebrates	1
BP7	Seed-rich strip	7	49.61313	17.15823	520.77639	field	winter cereal, plowed field / winter cereal	2	Birds	Buteo lagopus	10_2	yes	vertebrates	1
BP7	Seed-rich strip	7	49.61313	17.15823	520.77639	field	winter cereal, plowed field / winter cereal	2	Birds	Pica pica	1_12	yes	omnivore	1
BP7	Seed-rich strip	7	49.61313	17.15823	520.77639	field	winter cereal, plowed field / winter cereal	3	Birds	Alauda arvensis	2_10	yes	plants	1
BP7	Seed-rich strip	7	49.61313	17.15823	520.77639	field	winter cereal, plowed field / winter cereal	3	Birds	Buteo buteo	1_12	yes	vertebrates	1
BP7	Seed-rich strip	7	49.61313	17.15823	520.77639	field	winter cereal, plowed field / winter cereal	3	Birds	Buteo lagopus	10_2	yes	vertebrates	1
BP7	Seed-rich strip	7	49.61313	17.15823	520.77639	field	winter cereal, plowed field / winter cereal	3	Birds	Emberiza schoeniclus	1_12	yes	plants	1
BP7	Seed-rich strip	7	49.61313	17.15823	520.77639	field	winter cereal, plowed field / winter cereal	3	Mammals	Lepus europaeus	1_12	NA	NA	1
BP7	Seed-rich strip	7	49.61313	17.15823	520.77639	field	winter cereal, plowed field / winter cereal	4	Birds	Alauda arvensis	2_10	yes	plants	1
BP7	Seed-rich strip	7	49.61313	17.15823	520.77639	field	winter cereal, plowed field / winter cereal	4	Birds	Pica pica	1_12	yes	omnivore	5
BP7	Seed-rich strip	7	49.61313	17.15823	520.77639	field	winter cereal, plowed field / winter cereal	4	Birds	Vanellus vanellus	3_10	yes	animals	1
BP7	Seed-rich strip	7	49.61313	17.15823	520.77639	field	winter cereal, plowed field / winter cereal	4	Birds	Buteo buteo	1_12	yes	vertebrates	1
BP7	Seed-rich strip	7	49.61313	17.15823	520.77639	field	winter cereal, plowed field / winter cereal	4	Mammals	Lepus europaeus	1_12	NA	NA	2
BP7	Seed-rich strip	7	49.61313	17.15823	520.77639	field	winter cereal, beet root / winter cereal	5	Birds	Corvus corax	1_12	yes	omnivore	5
BP7	Seed-rich strip	7	49.61313	17.15823	520.77639	field	winter cereal, beet root / winter cereal	5	Birds	Buteo buteo	1_12	yes	vertebrates	2
BP7	Seed-rich strip	7	49.61313	17.15823	520.77639	field	winter cereal, beet root / winter cereal	5	Birds	Falco tinnunculus	1_12	yes	vertebrates	1
BP7	Seed-rich strip	7	49.61313	17.15823	520.77639	field	winter cereal, beet root / winter cereal	5	Birds	Passer montanus	1_12	yes	plants	2
BP7	Seed-rich strip	7	49.61313	17.15823	520.77639	field	winter cereal, beet root / stubble field	6	Birds	Alauda arvensis	2_10	yes	plants	2
BP7	Seed-rich strip	7	49.61313	17.15823	520.77639	field	winter cereal, beet root / stubble field	6	Birds	Milvus migrans	1_12	yes	vertebrates	1
BP7	Seed-rich strip	7	49.61313	17.15823	520.77639	field	winter cereal, beet root / stubble field	6	Birds	Hirundo rustica	4_9	yes	animals	3
BP7	Seed-rich strip	7	49.61313	17.15823	520.77639	field	winter cereal, beet root / stubble field	6	Birds	Columba palumbus	1_12	NA	NA	10
BP7	Seed-rich strip	7	49.61313	17.15823	520.77639	field	winter cereal, beet root / stubble field	7	Birds	Pica pica	1_12	yes	omnivore	1
BP7	Seed-rich strip	7	49.61313	17.15823	520.77639	field	winter cereal, beet root / stubble field	7	Birds	Falco tinnunculus	1_12	yes	vertebrates	1
BP7	Seed-rich strip	7	49.61313	17.15823	520.77639	field	winter cereal, beet root / stubble field	7	Birds	Perdix perdix	1_12	yes	plants	1
BP7	Seed-rich strip	7	49.61313	17.15823	520.77639	field	stubble field, beet root / stubble ploughing	8	Birds	Passer montanus	1_12	yes	plants	1
BP7	Seed-rich strip	7	49.61313	17.15823	520.77639	field	stubble field, beet root / stubble ploughing	8	Birds	Pica pica	1_12	yes	omnivore	1
BP7	Seed-rich strip	7	49.61313	17.15823	520.77639	field	stubble field, beet root / stubble ploughing	8	Birds	Falco tinnunculus	1_12	yes	vertebrates	1
BP7	Seed-rich strip	7	49.61313	17.15823	520.77639	field	stubble field, beet root / stubble ploughing	9	Birds	Passer montanus	1_12	yes	plants	8
BP7	Seed-rich strip	7	49.61313	17.15823	520.77639	field	stubble field, beet root / stubble ploughing	9	Birds	Phasianus colchicus	1_12	yes	plants	1
BP7	Seed-rich strip	7	49.61313	17.15823	520.77639	field	stubble field, beet root / stubble ploughing	9	Birds	Oenanthe oenanthe	4_9	yes	animals	1
BP7	Seed-rich strip	7	49.61313	17.15823	520.77639	field	stubble field, beet root / stubble ploughing	9	Birds	Lanius collurio	4_9	yes	animals	1
BP7	Seed-rich strip	7	49.61313	17.15823	520.77639	field	stubble field, beet root / stubble ploughing	9	Birds	Sylvia communis	4_9	yes	animals	2
BP7	Seed-rich strip	7	49.61313	17.15823	520.77639	field	stubble field, beet root / stubble ploughing	9	Mammals	Lepus europaeus	1_12	NA	NA	2
BP7	Seed-rich strip	7	49.61313	17.15823	520.77639	field	stubble field, beet root / plowed field	10	Birds	Emberiza schoeniclus	1_12	yes	plants	2
BP7	Seed-rich strip	7	49.61313	17.15823	520.77639	field	stubble field, beet root / plowed field	10	Birds	Phoenicurus ochruros	3_10	NA	NA	1
BP7	Seed-rich strip	7	49.61313	17.15823	520.77639	field	stubble field, beet root / plowed field	10	Birds	Pica pica	1_12	yes	omnivore	2
BP7	Seed-rich strip	7	49.61313	17.15823	520.77639	field	stubble field, beet root / plowed field	10	Birds	Phylloscopus collybita	3_11	NA	NA	4
BP7	Seed-rich strip	7	49.61313	17.15823	520.77639	field	stubble field, beet root / plowed field	10	Birds	Falco tinnunculus	1_12	yes	vertebrates	1
BP7	Seed-rich strip	7	49.61313	17.15823	520.77639	field	stubble field, beet root / plowed field	10	Birds	Carduelis carduelis	1_12	yes	plants	1
BP7	Seed-rich strip	7	49.61313	17.15823	520.77639	field	stubble field, beet root / plowed field	11	Birds	Buteo buteo	1_12	yes	vertebrates	2
BP7	Seed-rich strip	7	49.61313	17.15823	520.77639	field	stubble field, beet root / plowed field	11	Birds	Passer montanus	1_12	yes	plants	4
BP7	Seed-rich strip	7	49.61313	17.15823	520.77639	field	stubble field, beet root / plowed field	11	Birds	Accipiter gentilis	1_12	NA	NA	1
BP7	Seed-rich strip	7	49.61313	17.15823	520.77639	field	plowed field / plowed field	12	Birds	Pica pica	1_12	yes	omnivore	6
BP7	Seed-rich strip	7	49.61313	17.15823	520.77639	field	plowed field / plowed field	12	Birds	Falco tinnunculus	1_12	yes	vertebrates	1
BP7	Seed-rich strip	7	49.61313	17.15823	520.77639	field	plowed field / plowed field	12	Mammals	Lepus europaeus	1_12	NA	NA	7
BP7	Seed-rich strip	7	49.61313	17.15823	520.77639	field	plowed field / plowed field	1	Birds	Linaria cannabina	1_12	yes	plants	35
K7	Control	7	49.61367	17.15235	503.51181	field	plowed field, plowed field / winter cereal, winter cereal	2	Birds	Larus cachinnans	1_12	NA	NA	40
K7	Control	7	49.61367	17.15235	503.51181	field	plowed field, plowed field / winter cereal, winter cereal	2	Birds	Buteo lagopus	10_2	yes	vertebrates	1
K7	Control	7	49.61367	17.15235	503.51181	field	plowed field, plowed field / winter cereal, winter cereal	2	Birds	Buteo buteo	1_12	yes	vertebrates	2
K7	Control	7	49.61367	17.15235	503.51181	field	plowed field, plowed field / winter cereal, winter cereal	2	Birds	Pica pica	1_12	yes	omnivore	2
K7	Control	7	49.61367	17.15235	503.51181	field	plowed field, plowed field / winter cereal, winter cereal	2	Birds	Turdus pilaris	1_12	yes	plants	4
K7	Control	7	49.61367	17.15235	503.51181	field	plowed field, plowed field / winter cereal, winter cereal	2	Mammals	Lepus europaeus	1_12	NA	NA	2
K7	Control	7	49.61367	17.15235	503.51181	field	plowed field, plowed field / winter cereal, winter cereal	3	Birds	Alauda arvensis	2_10	yes	plants	3
K7	Control	7	49.61367	17.15235	503.51181	field	plowed field, plowed field / winter cereal, winter cereal	3	Birds	Buteo buteo	1_12	yes	vertebrates	1
K7	Control	7	49.61367	17.15235	503.51181	field	plowed field, plowed field / winter cereal, winter cereal	3	Birds	Lanius excubitor	1_12	yes	vertebrates	1
K7	Control	7	49.61367	17.15235	503.51181	field	plowed field, plowed field / winter cereal, winter cereal	3	Mammals	Lepus europaeus	1_12	NA	NA	2
K7	Control	7	49.61367	17.15235	503.51181	field	plowed field, plowed field / winter cereal, winter cereal	4	Birds	Buteo buteo	1_12	yes	vertebrates	1
K7	Control	7	49.61367	17.15235	503.51181	field	plowed field, plowed field / winter cereal, winter cereal	4	Birds	Alauda arvensis	2_10	yes	plants	1
K7	Control	7	49.61367	17.15235	503.51181	field	plowed field, plowed field / winter cereal, winter cereal	4	Birds	Corvus cornix	1_12	yes	omnivore	1
K7	Control	7	49.61367	17.15235	503.51181	field	plowed field, plowed field / winter cereal, winter cereal	4	Mammals	Lepus europaeus	1_12	NA	NA	1
K7	Control	7	49.61367	17.15235	503.51181	field	beet root, maize / winter cereal, winter cereal	5	Birds	Buteo buteo	1_12	yes	vertebrates	1
K7	Control	7	49.61367	17.15235	503.51181	field	beet root, maize / winter cereal, winter cereal	5	Birds	Alauda arvensis	2_10	yes	plants	1
K7	Control	7	49.61367	17.15235	503.51181	field	beet root, maize / winter cereal, winter cereal	6	Birds	Circus aeruginosus	3_10	yes	vertebrates	5
K7	Control	7	49.61367	17.15235	503.51181	field	beet root, maize / winter cereal, winter cereal	6	Birds	Sylvia atricapilla	4_9	NA	NA	1
K7	Control	7	49.61367	17.15235	503.51181	field	beet root, maize / winter cereal, winter cereal	6	Birds	Pica pica	1_12	yes	omnivore	2
K7	Control	7	49.61367	17.15235	503.51181	field	beet root, maize / winter cereal, winter cereal	6	Birds	Corvus corax	1_12	yes	omnivore	1
K7	Control	7	49.61367	17.15235	503.51181	field	beet root, maize / winter cereal, winter cereal	7	Birds	Phasianus colchicus	1_12	yes	plants	1
K7	Control	7	49.61367	17.15235	503.51181	field	beet root, maize / winter cereal, winter cereal	7	Birds	Falco tinnunculus	1_12	yes	vertebrates	4
K7	Control	7	49.61367	17.15235	503.51181	field	beet root, maize / winter cereal, winter cereal	7	Birds	Corvus cornix	1_12	yes	omnivore	2
K7	Control	7	49.61367	17.15235	503.51181	field	beet root, maize / winter cereal, winter cereal	7	Birds	Milvus migrans	1_12	yes	vertebrates	1
K7	Control	7	49.61367	17.15235	503.51181	field	beet root, maize / winter cereal, winter cereal	7	Birds	Pica pica	1_12	yes	omnivore	3
K7	Control	7	49.61367	17.15235	503.51181	field	beet root, maize / winter cereal, winter cereal	7	Birds	Sylvia atricapilla	4_9	NA	NA	1
K7	Control	7	49.61367	17.15235	503.51181	field	beet root, stubble field /stubble field, plowed field	8	Birds	Lanius collurio	4_9	yes	animals	1
K7	Control	7	49.61367	17.15235	503.51181	field	beet root, stubble field /stubble field, plowed field	8	Birds	Alauda arvensis	2_10	yes	plants	1
K7	Control	7	49.61367	17.15235	503.51181	field	beet root, stubble field /stubble field, plowed field	9	Birds	Motacilla flava	4_9	yes	animals	1
K7	Control	7	49.61367	17.15235	503.51181	field	beet root, stubble field /stubble field, plowed field	9	Birds	Anthus trivialis	4_10	NA	NA	1
K7	Control	7	49.61367	17.15235	503.51181	field	beet root, stubble field /stubble field, plowed field	9	Birds	Phylloscopus collybita	3_11	NA	NA	1
K7	Control	7	49.61367	17.15235	503.51181	field	beet root, stubble field /stubble field, plowed field	10	Birds	Pica pica	1_12	yes	omnivore	1
K7	Control	7	49.61367	17.15235	503.51181	field	beet root, stubble field /stubble field, plowed field	10	Birds	Linaria cannabina	1_12	yes	plants	1
K7	Control	7	49.61367	17.15235	503.51181	field	beet root, stubble field /stubble field, plowed field	11	Birds	Anthus pratensis	3_11	yes	animals	1
K7	Control	7	49.61367	17.15235	503.51181	field	beet root, stubble field /stubble field, plowed field	11	Birds	Pluvialis apricaria	1_12	NA	NA	3
K7	Control	7	49.61367	17.15235	503.51181	field	plowed field, plowed field / plowed field, plowed field	12	Birds	Corvus corax	1_12	yes	omnivore	2
K7	Control	7	49.61367	17.15235	503.51181	field	plowed field, plowed field / plowed field, plowed field	12	Mammals	Lepus europaeus	1_12	NA	NA	2
K7	Control	7	49.61367	17.15235	503.51181	field	plowed field, plowed field / plowed field, plowed field	1	Birds	Emberiza citrinella	1_12	yes	plants	4
K7	Control	7	49.61367	17.15235	503.51181	field	plowed field, plowed field / plowed field, plowed field	1	Birds	Pica pica	1_12	yes	omnivore	1
K7	Control	7	49.61367	17.15235	503.51181	field	plowed field, plowed field / plowed field, plowed field	1	Birds	Passer montanus	1_12	yes	plants	12
BP8	Seed-rich strip	8	49.60971	17.16664	661.18747	field	winter cereal / plowed field	2	Birds	Emberiza citrinella	1_12	yes	plants	1
BP8	Seed-rich strip	8	49.60971	17.16664	661.18747	field	winter cereal / plowed field	2	Birds	Buteo buteo	1_12	yes	vertebrates	5
BP8	Seed-rich strip	8	49.60971	17.16664	661.18747	field	winter cereal / plowed field	2	Birds	Buteo lagopus	10_2	yes	vertebrates	2
BP8	Seed-rich strip	8	49.60971	17.16664	661.18747	field	winter cereal / plowed field	2	Birds	Circus cyaneus	9_4	yes	vertebrates	1
BP8	Seed-rich strip	8	49.60971	17.16664	661.18747	field	winter cereal / plowed field	2	Birds	Pica pica	1_12	yes	omnivore	14
BP8	Seed-rich strip	8	49.60971	17.16664	661.18747	field	winter cereal / plowed field	2	Birds	Falco tinnunculus	1_12	yes	vertebrates	1
BP8	Seed-rich strip	8	49.60971	17.16664	661.18747	field	winter cereal / plowed field	2	Mammals	Lepus europaeus	1_12	NA	NA	2
BP8	Seed-rich strip	8	49.60971	17.16664	661.18747	field	winter cereal / plowed field	3	Birds	Alauda arvensis	2_10	yes	plants	5
BP8	Seed-rich strip	8	49.60971	17.16664	661.18747	field	winter cereal / plowed field	3	Birds	Buteo buteo	1_12	yes	vertebrates	1
BP8	Seed-rich strip	8	49.60971	17.16664	661.18747	field	winter cereal / plowed field	3	Birds	Corvus corax	1_12	yes	omnivore	3
BP8	Seed-rich strip	8	49.60971	17.16664	661.18747	field	winter cereal / plowed field	3	Birds	Corvus cornix	1_12	yes	omnivore	3
BP8	Seed-rich strip	8	49.60971	17.16664	661.18747	field	winter cereal / plowed field	3	Mammals	Lepus europaeus	1_12	NA	NA	4
BP8	Seed-rich strip	8	49.60971	17.16664	661.18747	field	winter cereal / plowed field	4	Birds	Alauda arvensis	2_10	yes	plants	3
BP8	Seed-rich strip	8	49.60971	17.16664	661.18747	field	winter cereal / plowed field	4	Birds	Corvus corax	1_12	yes	omnivore	1
BP8	Seed-rich strip	8	49.60971	17.16664	661.18747	field	winter cereal / plowed field	4	Birds	Anthus pratensis	3_11	yes	animals	2
BP8	Seed-rich strip	8	49.60971	17.16664	661.18747	field	winter cereal / plowed field	4	Birds	Circus macrourus	3_10	yes	vertebrates	1
BP8	Seed-rich strip	8	49.60971	17.16664	661.18747	field	winter cereal / plowed field	4	Birds	Pica pica	1_12	yes	omnivore	2
BP8	Seed-rich strip	8	49.60971	17.16664	661.18747	field	winter cereal / plowed field	4	Birds	Motacilla flava	4_9	yes	animals	1
BP8	Seed-rich strip	8	49.60971	17.16664	661.18747	field	winter cereal / plowed field	4	Birds	Circus cyaneus	9_4	yes	vertebrates	1
BP8	Seed-rich strip	8	49.60971	17.16664	661.18747	field	winter cereal / plowed field	4	Mammals	Cricetus cricetus	2_11	NA	NA	16
BP8	Seed-rich strip	8	49.60971	17.16664	661.18747	field	winter cereal / beet root	5	Birds	Buteo buteo	1_12	yes	vertebrates	1
BP8	Seed-rich strip	8	49.60971	17.16664	661.18747	field	winter cereal / beet root	5	Mammals	Lepus europaeus	1_12	NA	NA	4
BP8	Seed-rich strip	8	49.60971	17.16664	661.18747	field	winter cereal / beet root	5	Mammals	Cricetus cricetus	2_11	NA	NA	1
BP8	Seed-rich strip	8	49.60971	17.16664	661.18747	field	winter cereal / beet root	6	Birds	Alauda arvensis	2_10	yes	plants	1
BP8	Seed-rich strip	8	49.60971	17.16664	661.18747	field	winter cereal / beet root	6	Birds	Buteo buteo	1_12	yes	vertebrates	1
BP8	Seed-rich strip	8	49.60971	17.16664	661.18747	field	winter cereal / beet root	6	Birds	Columba palumbus	1_12	NA	NA	10
BP8	Seed-rich strip	8	49.60971	17.16664	661.18747	field	winter cereal / beet root	6	Mammals	Lepus europaeus	1_12	NA	NA	3
BP8	Seed-rich strip	8	49.60971	17.16664	661.18747	field	stubble field / beet root	7	Birds	Corvus corax	1_12	yes	omnivore	1
BP8	Seed-rich strip	8	49.60971	17.16664	661.18747	field	stubble field / beet root	7	Birds	Asio flammeus	9_5	yes	vertebrates	1
BP8	Seed-rich strip	8	49.60971	17.16664	661.18747	field	stubble field / beet root	8	Birds	Corvus corax	1_12	yes	omnivore	1
BP8	Seed-rich strip	8	49.60971	17.16664	661.18747	field	stubble field / beet root	8	Birds	Alauda arvensis	2_10	yes	plants	1
BP8	Seed-rich strip	8	49.60971	17.16664	661.18747	field	stubble field / beet root	8	Birds	Luscinia megarhynchos	4_9	NA	NA	1
BP8	Seed-rich strip	8	49.60971	17.16664	661.18747	field	stubble field / beet root	8	Mammals	Cricetus cricetus	2_11	NA	NA	6
BP8	Seed-rich strip	8	49.60971	17.16664	661.18747	field	stubble ploughing / beet root	9	Birds	Alauda arvensis	2_10	yes	plants	2
BP8	Seed-rich strip	8	49.60971	17.16664	661.18747	field	stubble ploughing / beet root	9	Birds	Corvus corax	1_12	yes	omnivore	2
BP8	Seed-rich strip	8	49.60971	17.16664	661.18747	field	stubble ploughing / beet root	9	Birds	Circus aeruginosus	3_10	yes	vertebrates	2
BP8	Seed-rich strip	8	49.60971	17.16664	661.18747	field	stubble ploughing / beet root	9	Mammals	Cricetus cricetus	2_11	NA	NA	1
BP8	Seed-rich strip	8	49.60971	17.16664	661.18747	field	plowed field / beet root	10	Birds	Turdus philomelos	3_10	NA	NA	1
BP8	Seed-rich strip	8	49.60971	17.16664	661.18747	field	plowed field / beet root	10	Birds	Buteo buteo	1_12	yes	vertebrates	2
BP8	Seed-rich strip	8	49.60971	17.16664	661.18747	field	plowed field / beet root	10	Birds	Passer montanus	1_12	yes	plants	8
BP8	Seed-rich strip	8	49.60971	17.16664	661.18747	field	plowed field / beet root	10	Birds	Phoenicurus ochruros	3_10	NA	NA	1
BP8	Seed-rich strip	8	49.60971	17.16664	661.18747	field	plowed field / beet root	10	Birds	Phylloscopus collybita	3_11	NA	NA	1
BP8	Seed-rich strip	8	49.60971	17.16664	661.18747	field	plowed field / beet root	10	Birds	Emberiza schoeniclus	1_12	yes	plants	3
BP8	Seed-rich strip	8	49.60971	17.16664	661.18747	field	plowed field / beet root	11	Birds	Linaria cannabina	1_12	yes	plants	43
BP8	Seed-rich strip	8	49.60971	17.16664	661.18747	field	plowed field / beet root	11	Birds	Garrulus glandarius	1_12	NA	NA	1
BP8	Seed-rich strip	8	49.60971	17.16664	661.18747	field	plowed field / beet root	11	Birds	Buteo buteo	1_12	yes	vertebrates	2
BP8	Seed-rich strip	8	49.60971	17.16664	661.18747	field	plowed field / beet root	11	Birds	Carduelis carduelis	1_12	yes	plants	1
BP8	Seed-rich strip	8	49.60971	17.16664	661.18747	field	plowed field / beet root	11	Mammals	Lepus europaeus	1_12	NA	NA	1
BP8	Seed-rich strip	8	49.60971	17.16664	661.18747	field	plowed field / plowed field	12	Birds	Linaria cannabina	1_12	yes	plants	400
BP8	Seed-rich strip	8	49.60971	17.16664	661.18747	field	plowed field / plowed field	12	Birds	Carduelis carduelis	1_12	yes	plants	20
BP8	Seed-rich strip	8	49.60971	17.16664	661.18747	field	plowed field / plowed field	12	Mammals	Lepus europaeus	1_12	NA	NA	23
BP8	Seed-rich strip	8	49.60971	17.16664	661.18747	field	plowed field / plowed field	1	Birds	Carduelis carduelis	1_12	yes	plants	3
BP8	Seed-rich strip	8	49.60971	17.16664	661.18747	field	plowed field / plowed field	1	Mammals	Lepus europaeus	1_12	NA	NA	12
K8	Control	8	49.60918	17.177	570.56164	field	winter cereal / winter cereal	2	Birds	Buteo buteo	1_12	yes	vertebrates	5
K8	Control	8	49.60918	17.177	570.56164	field	winter cereal / winter cereal	2	Birds	Buteo lagopus	10_2	yes	vertebrates	2
K8	Control	8	49.60918	17.177	570.56164	field	winter cereal / winter cereal	2	Birds	Pica pica	1_12	yes	omnivore	2
K8	Control	8	49.60918	17.177	570.56164	field	winter cereal / winter cereal	2	Birds	Falco tinnunculus	1_12	yes	vertebrates	1
K8	Control	8	49.60918	17.177	570.56164	field	winter cereal / winter cereal	2	Mammals	Lepus europaeus	1_12	NA	NA	1
K8	Control	8	49.60918	17.177	570.56164	field	winter cereal / winter cereal	3	Birds	Buteo buteo	1_12	yes	vertebrates	2
K8	Control	8	49.60918	17.177	570.56164	field	winter cereal / winter cereal	3	Birds	Alauda arvensis	2_10	yes	plants	1
K8	Control	8	49.60918	17.177	570.56164	field	winter cereal / winter cereal	3	Birds	Buteo lagopus	10_2	yes	vertebrates	1
K8	Control	8	49.60918	17.177	570.56164	field	winter cereal / winter cereal	3	Birds	Emberiza schoeniclus	1_12	yes	plants	1
K8	Control	8	49.60918	17.177	570.56164	field	winter cereal / winter cereal	3	Birds	Carduelis carduelis	1_12	yes	plants	1
K8	Control	8	49.60918	17.177	570.56164	field	winter cereal / winter cereal	4	Birds	Columba palumbus	1_12	NA	NA	50
K8	Control	8	49.60918	17.177	570.56164	field	winter cereal / winter cereal	4	Birds	Alauda arvensis	2_10	yes	plants	2
K8	Control	8	49.60918	17.177	570.56164	field	winter cereal / winter cereal	4	Birds	Corvus corax	1_12	yes	omnivore	1
K8	Control	8	49.60918	17.177	570.56164	field	winter cereal / winter cereal	4	Birds	Linaria cannabina	1_12	yes	plants	2
K8	Control	8	49.60918	17.177	570.56164	field	winter cereal / winter cereal	4	Mammals	Lepus europaeus	1_12	NA	NA	2
K8	Control	8	49.60918	17.177	570.56164	field	winter cereal / winter cereal	6	Birds	Alauda arvensis	2_10	yes	plants	1
K8	Control	8	49.60918	17.177	570.56164	field	winter cereal / winter cereal	6	Mammals	Lepus europaeus	1_12	NA	NA	1
K8	Control	8	49.60918	17.177	570.56164	field	winter cereal / stubble field	7	Birds	Phasianus colchicus	1_12	yes	plants	1
K8	Control	8	49.60918	17.177	570.56164	field	winter cereal / stubble field	7	Birds	Circus pygargus	4_9	yes	vertebrates	2
K8	Control	8	49.60918	17.177	570.56164	field	winter cereal / stubble field	7	Birds	Alauda arvensis	2_10	yes	plants	1
K8	Control	8	49.60918	17.177	570.56164	field	winter cereal / stubble field	7	Birds	Falco tinnunculus	1_12	yes	vertebrates	1
K8	Control	8	49.60918	17.177	570.56164	field	winter cereal / stubble field	7	Mammals	Lepus europaeus	1_12	NA	NA	1
K8	Control	8	49.60918	17.177	570.56164	field	stubble ploughing / stubble ploughing	8	Birds	Falco tinnunculus	1_12	yes	vertebrates	1
K8	Control	8	49.60918	17.177	570.56164	field	stubble ploughing / stubble ploughing	8	Birds	Columba palumbus	1_12	NA	NA	1
K8	Control	8	49.60918	17.177	570.56164	field	stubble ploughing / stubble ploughing	8	Birds	Alauda arvensis	2_10	yes	plants	1
K8	Control	8	49.60918	17.177	570.56164	field	oil rape / stubble ploughing	9	Birds	Falco vespertinus	4_9	yes	vertebrates	2
K8	Control	8	49.60918	17.177	570.56164	field	oil rape / stubble ploughing	9	Birds	Falco tinnunculus	1_12	yes	vertebrates	2
K8	Control	8	49.60918	17.177	570.56164	field	oil rape / plowed field	10	Birds	Alauda arvensis	2_10	yes	plants	6
K8	Control	8	49.60918	17.177	570.56164	field	oil rape / plowed field	11	Birds	Corvus cornix	1_12	yes	omnivore	1
K8	Control	8	49.60918	17.177	570.56164	field	oil rape / plowed field	11	Birds	Falco tinnunculus	1_12	yes	vertebrates	1
K8	Control	8	49.60918	17.177	570.56164	field	oil rape / plowed field	1	Birds	Buteo buteo	1_12	yes	vertebrates	3
K8	Control	8	49.60918	17.177	570.56164	field	oil rape / plowed field	1	Mammals	Lepus europaeus	1_12	NA	NA	2
BP9	Seed-rich strip	9	49.61392	17.18218	476.27779	field	winter cereal / winter cereal	2	Birds	Buteo buteo	1_12	yes	vertebrates	1
BP9	Seed-rich strip	9	49.61392	17.18218	476.27779	field	winter cereal / winter cereal	2	Birds	Chloris chloris	1_12	yes	plants	1
BP9	Seed-rich strip	9	49.61392	17.18218	476.27779	field	winter cereal / winter cereal	2	Mammals	Lepus europaeus	1_12	NA	NA	5
BP9	Seed-rich strip	9	49.61392	17.18218	476.27779	field	winter cereal / winter cereal	2	Mammals	Cricetus cricetus	2_11	NA	NA	6
BP9	Seed-rich strip	9	49.61392	17.18218	476.27779	field	winter cereal / winter cereal	3	Birds	Corvus corax	1_12	yes	omnivore	4
BP9	Seed-rich strip	9	49.61392	17.18218	476.27779	field	winter cereal / winter cereal	3	Birds	Corvus cornix	1_12	yes	omnivore	2
BP9	Seed-rich strip	9	49.61392	17.18218	476.27779	field	winter cereal / winter cereal	3	Mammals	Lepus europaeus	1_12	NA	NA	2
BP9	Seed-rich strip	9	49.61392	17.18218	476.27779	field	winter cereal / winter cereal	4	Birds	Anthus pratensis	3_11	yes	animals	1
BP9	Seed-rich strip	9	49.61392	17.18218	476.27779	field	winter cereal / winter cereal	4	Birds	Alauda arvensis	2_10	yes	plants	4
BP9	Seed-rich strip	9	49.61392	17.18218	476.27779	field	winter cereal / winter cereal	4	Birds	Linaria cannabina	1_12	yes	plants	1
BP9	Seed-rich strip	9	49.61392	17.18218	476.27779	field	winter cereal / winter cereal	4	Birds	Pica pica	1_12	yes	omnivore	2
BP9	Seed-rich strip	9	49.61392	17.18218	476.27779	field	winter cereal / winter cereal	4	Mammals	Lepus europaeus	1_12	NA	NA	1
BP9	Seed-rich strip	9	49.61392	17.18218	476.27779	field	winter cereal / winter cereal	4	Mammals	Cricetus cricetus	2_11	NA	NA	11
BP9	Seed-rich strip	9	49.61392	17.18218	476.27779	field	winter cereal / winter cereal	5	Birds	Alauda arvensis	2_10	yes	plants	1
BP9	Seed-rich strip	9	49.61392	17.18218	476.27779	field	winter cereal / winter cereal	5	Birds	Circus macrourus	3_10	yes	vertebrates	1
BP9	Seed-rich strip	9	49.61392	17.18218	476.27779	field	winter cereal / winter cereal	5	Mammals	Lepus europaeus	1_12	NA	NA	2
BP9	Seed-rich strip	9	49.61392	17.18218	476.27779	field	winter cereal / winter cereal	6	Birds	Sturnus vulgaris	2_11	yes	animals	1
BP9	Seed-rich strip	9	49.61392	17.18218	476.27779	field	winter cereal / winter cereal	6	Birds	Columba palumbus	1_12	NA	NA	16
BP9	Seed-rich strip	9	49.61392	17.18218	476.27779	field	winter cereal / winter cereal	6	Birds	Buteo buteo	1_12	yes	vertebrates	1
BP9	Seed-rich strip	9	49.61392	17.18218	476.27779	field	winter cereal / winter cereal	6	Mammals	Lepus europaeus	1_12	NA	NA	5
BP9	Seed-rich strip	9	49.61392	17.18218	476.27779	field	winter cereal / winter cereal	7	Birds	Buteo buteo	1_12	yes	vertebrates	1
BP9	Seed-rich strip	9	49.61392	17.18218	476.27779	field	winter cereal / winter cereal	7	Birds	Carduelis carduelis	1_12	yes	plants	2
BP9	Seed-rich strip	9	49.61392	17.18218	476.27779	field	winter cereal / winter cereal	7	Mammals	Lepus europaeus	1_12	NA	NA	2
BP9	Seed-rich strip	9	49.61392	17.18218	476.27779	field	cereal stubble / stubble ploughing	8	Birds	Lanius collurio	4_9	yes	animals	1
BP9	Seed-rich strip	9	49.61392	17.18218	476.27779	field	plowed field / plowed field	9	Birds	Falco tinnunculus	1_12	yes	vertebrates	1
BP9	Seed-rich strip	9	49.61392	17.18218	476.27779	field	plowed field / plowed field	9	Birds	Asio flammeus	9_5	yes	vertebrates	1
BP9	Seed-rich strip	9	49.61392	17.18218	476.27779	field	plowed field / plowed field	9	Mammals	Cricetus cricetus	2_11	NA	NA	4
BP9	Seed-rich strip	9	49.61392	17.18218	476.27779	field	Lacy phacelia / Lacy phacelia	10	Birds	Turdus philomelos	3_10	NA	NA	3
BP9	Seed-rich strip	9	49.61392	17.18218	476.27779	field	Lacy phacelia / Lacy phacelia	10	Birds	Lullula arborea	2_11	NA	NA	1
BP9	Seed-rich strip	9	49.61392	17.18218	476.27779	field	Lacy phacelia / Lacy phacelia	10	Birds	Anthus pratensis	3_11	yes	animals	10
BP9	Seed-rich strip	9	49.61392	17.18218	476.27779	field	Lacy phacelia / Lacy phacelia	10	Birds	Carduelis carduelis	1_12	yes	plants	4
BP9	Seed-rich strip	9	49.61392	17.18218	476.27779	field	Lacy phacelia / Lacy phacelia	10	Birds	Linaria cannabina	1_12	yes	plants	7
BP9	Seed-rich strip	9	49.61392	17.18218	476.27779	field	Lacy phacelia / Lacy phacelia	10	Birds	Saxicola torquata	3_10	yes	animals	1
BP9	Seed-rich strip	9	49.61392	17.18218	476.27779	field	Lacy phacelia / Lacy phacelia	10	Birds	Passer montanus	1_12	yes	plants	10
BP9	Seed-rich strip	9	49.61392	17.18218	476.27779	field	Lacy phacelia / Lacy phacelia	11	Birds	Passer montanus	1_12	yes	plants	1
BP9	Seed-rich strip	9	49.61392	17.18218	476.27779	field	Lacy phacelia / Lacy phacelia	11	Birds	Linaria cannabina	1_12	yes	plants	3
BP9	Seed-rich strip	9	49.61392	17.18218	476.27779	field	Lacy phacelia / Lacy phacelia	11	Birds	Buteo buteo	1_12	yes	vertebrates	1
BP9	Seed-rich strip	9	49.61392	17.18218	476.27779	field	plowed field / plowed field	12	Birds	Carduelis carduelis	1_12	yes	plants	6
BP9	Seed-rich strip	9	49.61392	17.18218	476.27779	field	plowed field / plowed field	12	Mammals	Lepus europaeus	1_12	NA	NA	9
BP9	Seed-rich strip	9	49.61392	17.18218	476.27779	field	plowed field / plowed field	1	Birds	Emberiza citrinella	1_12	yes	plants	4
BP9	Seed-rich strip	9	49.61392	17.18218	476.27779	field	plowed field / plowed field	1	Birds	Falco tinnunculus	1_12	yes	vertebrates	2
BP9	Seed-rich strip	9	49.61392	17.18218	476.27779	field	plowed field / plowed field	1	Birds	Corvus cornix	1_12	yes	omnivore	4
BP9	Seed-rich strip	9	49.61392	17.18218	476.27779	field	plowed field / plowed field	1	Birds	Linaria cannabina	1_12	yes	plants	10
K9	Control	9	49.61821	17.17425	489.4739	field	plowed field	2	Birds	Buteo buteo	1_12	yes	vertebrates	1
K9	Control	9	49.61821	17.17425	489.4739	field	plowed field	2	Birds	Pica pica	1_12	yes	omnivore	1
K9	Control	9	49.61821	17.17425	489.4739	field	plowed field	3	Birds	Buteo buteo	1_12	yes	vertebrates	1
K9	Control	9	49.61821	17.17425	489.4739	field	plowed field	3	Mammals	Lepus europaeus	1_12	NA	NA	2
K9	Control	9	49.61821	17.17425	489.4739	field	plowed field	4	Birds	Circus aeruginosus	3_10	yes	vertebrates	2
K9	Control	9	49.61821	17.17425	489.4739	field	plowed field	4	Birds	Alauda arvensis	2_10	yes	plants	2
K9	Control	9	49.61821	17.17425	489.4739	field	plowed field	4	Birds	Buteo buteo	1_12	yes	vertebrates	1
K9	Control	9	49.61821	17.17425	489.4739	field	plowed field	4	Birds	Corvus corax	1_12	yes	omnivore	6
K9	Control	9	49.61821	17.17425	489.4739	field	spring cereal	5	Birds	Circus pygargus	4_9	yes	vertebrates	1
K9	Control	9	49.61821	17.17425	489.4739	field	spring cereal	5	Birds	Falco tinnunculus	1_12	yes	vertebrates	2
K9	Control	9	49.61821	17.17425	489.4739	field	spring cereal	5	Birds	Alauda arvensis	2_10	yes	plants	1
K9	Control	9	49.61821	17.17425	489.4739	field	spring cereal	5	Mammals	Cricetus cricetus	2_11	NA	NA	1
K9	Control	9	49.61821	17.17425	489.4739	field	spring cereal	6	Birds	Alauda arvensis	2_10	yes	plants	2
K9	Control	9	49.61821	17.17425	489.4739	field	spring cereal	6	Birds	Falco tinnunculus	1_12	yes	vertebrates	2
K9	Control	9	49.61821	17.17425	489.4739	field	spring cereal	7	Birds	Circus aeruginosus	3_10	yes	vertebrates	2
K9	Control	9	49.61821	17.17425	489.4739	field	spring cereal	7	Birds	Falco tinnunculus	1_12	yes	vertebrates	1
K9	Control	9	49.61821	17.17425	489.4739	field	spring cereal	7	Birds	Ciconia ciconia	3_9	yes	vertebrates	4
K9	Control	9	49.61821	17.17425	489.4739	field	stubble ploughing	8	Birds	Corvus corax	1_12	yes	omnivore	1
K9	Control	9	49.61821	17.17425	489.4739	field	stubble ploughing	8	Birds	Circus aeruginosus	3_10	yes	vertebrates	1
K9	Control	9	49.61821	17.17425	489.4739	field	stubble ploughing	8	Birds	Falco tinnunculus	1_12	yes	vertebrates	1
K9	Control	9	49.61821	17.17425	489.4739	field	plowed field	9	Birds	Motacilla flava	4_9	yes	animals	1
K9	Control	9	49.61821	17.17425	489.4739	field	plowed field	10	Birds	Passer montanus	1_12	yes	plants	2
K9	Control	9	49.61821	17.17425	489.4739	field	plowed field	10	Birds	Anthus pratensis	3_11	yes	animals	2
K9	Control	9	49.61821	17.17425	489.4739	field	plowed field	11	Birds	Corvus corax	1_12	yes	omnivore	1
K9	Control	9	49.61821	17.17425	489.4739	field	plowed field	11	Birds	Corvus cornix	1_12	yes	omnivore	1
K9	Control	9	49.61821	17.17425	489.4739	field	plowed field	12	Mammals	Lepus europaeus	1_12	NA	NA	1
K9	Control	9	49.61821	17.17425	489.4739	field	plowed field	1	Birds	Corvus corax	1_12	yes	omnivore	7
K9	Control	9	49.61821	17.17425	489.4739	field	plowed field	1	Mammals	Lepus europaeus	1_12	NA	NA	4
BP10	Seed-rich strip	10	49.64846	17.10808	338.32287	field	winter cereal / oil rape	2	Birds	Buteo lagopus	10_2	yes	vertebrates	1
BP10	Seed-rich strip	10	49.64846	17.10808	338.32287	field	winter cereal / oil rape	2	Birds	Emberiza schoeniclus	1_12	yes	plants	8
BP10	Seed-rich strip	10	49.64846	17.10808	338.32287	field	winter cereal / oil rape	2	Mammals	Lepus europaeus	1_12	NA	NA	2
BP10	Seed-rich strip	10	49.64846	17.10808	338.32287	field	winter cereal / oil rape	2	Mammals	Cricetus cricetus	2_11	NA	NA	3
BP10	Seed-rich strip	10	49.64846	17.10808	338.32287	field	winter cereal / oil rape	3	Birds	Vanellus vanellus	3_10	yes	animals	2
BP10	Seed-rich strip	10	49.64846	17.10808	338.32287	field	winter cereal / oil rape	3	Birds	Alauda arvensis	2_10	yes	plants	3
BP10	Seed-rich strip	10	49.64846	17.10808	338.32287	field	winter cereal / oil rape	3	Birds	Buteo buteo	1_12	yes	vertebrates	1
BP10	Seed-rich strip	10	49.64846	17.10808	338.32287	field	winter cereal / oil rape	3	Mammals	Cricetus cricetus	2_11	NA	NA	3
BP10	Seed-rich strip	10	49.64846	17.10808	338.32287	field	winter cereal / oil rape	4	Birds	Alauda arvensis	2_10	yes	plants	5
BP10	Seed-rich strip	10	49.64846	17.10808	338.32287	field	winter cereal / oil rape	4	Birds	Corvus corax	1_12	yes	omnivore	2
BP10	Seed-rich strip	10	49.64846	17.10808	338.32287	field	winter cereal / oil rape	4	Birds	Falco tinnunculus	1_12	yes	vertebrates	1
BP10	Seed-rich strip	10	49.64846	17.10808	338.32287	field	winter cereal / oil rape	4	Mammals	Cricetus cricetus	2_11	NA	NA	5
BP10	Seed-rich strip	10	49.64846	17.10808	338.32287	field	maize / oil rape	5	Birds	Alauda arvensis	2_10	yes	plants	2
BP10	Seed-rich strip	10	49.64846	17.10808	338.32287	field	maize / oil rape	5	Birds	Hirundo rustica	4_9	yes	animals	1
BP10	Seed-rich strip	10	49.64846	17.10808	338.32287	field	maize / oil rape	5	Mammals	Cricetus cricetus	2_11	NA	NA	1
BP10	Seed-rich strip	10	49.64846	17.10808	338.32287	field	maize / oil rape	5	Mammals	Lepus europaeus	1_12	NA	NA	4
BP10	Seed-rich strip	10	49.64846	17.10808	338.32287	field	maize / oil rape	6	Birds	Alauda arvensis	2_10	yes	plants	4
BP10	Seed-rich strip	10	49.64846	17.10808	338.32287	field	maize / oil rape	6	Birds	Vanellus vanellus	3_10	yes	animals	2
BP10	Seed-rich strip	10	49.64846	17.10808	338.32287	field	maize / oil rape	6	Birds	Falco tinnunculus	1_12	yes	vertebrates	1
BP10	Seed-rich strip	10	49.64846	17.10808	338.32287	field	maize / oil rape	7	Birds	Circus aeruginosus	3_10	yes	vertebrates	3
BP10	Seed-rich strip	10	49.64846	17.10808	338.32287	field	maize / oil rape	7	Birds	Falco tinnunculus	1_12	yes	vertebrates	1
BP10	Seed-rich strip	10	49.64846	17.10808	338.32287	field	maize / oil rape	7	Birds	Motacilla alba	1_12	yes	animals	1
BP10	Seed-rich strip	10	49.64846	17.10808	338.32287	field	maize / stubble field	8	Birds	Perdix perdix	1_12	yes	plants	7
BP10	Seed-rich strip	10	49.64846	17.10808	338.32287	field	maize / stubble field	8	Birds	Falco tinnunculus	1_12	yes	vertebrates	1
BP10	Seed-rich strip	10	49.64846	17.10808	338.32287	field	maize / stubble field	8	Mammals	Cricetus cricetus	2_11	NA	NA	2
BP10	Seed-rich strip	10	49.64846	17.10808	338.32287	field	maize / stubble field	9	Birds	Pica pica	1_12	yes	omnivore	1
BP10	Seed-rich strip	10	49.64846	17.10808	338.32287	field	maize / stubble field	9	Birds	Falco tinnunculus	1_12	yes	vertebrates	1
BP10	Seed-rich strip	10	49.64846	17.10808	338.32287	field	maize / stubble field	9	Birds	Alauda arvensis	2_10	yes	plants	2
BP10	Seed-rich strip	10	49.64846	17.10808	338.32287	field	maize / stubble field	9	Birds	Motacilla flava	4_9	yes	animals	2
BP10	Seed-rich strip	10	49.64846	17.10808	338.32287	field	maize / stubble field	9	Birds	Passer montanus	1_12	yes	plants	5
BP10	Seed-rich strip	10	49.64846	17.10808	338.32287	field	maize / stubble field	9	Birds	Anthus trivialis	4_10	NA	NA	1
BP10	Seed-rich strip	10	49.64846	17.10808	338.32287	field	stubble ploughing / plowed field	10	Birds	Falco tinnunculus	1_12	yes	vertebrates	2
BP10	Seed-rich strip	10	49.64846	17.10808	338.32287	field	stubble ploughing / plowed field	10	Birds	Emberiza schoeniclus	1_12	yes	plants	4
BP10	Seed-rich strip	10	49.64846	17.10808	338.32287	field	stubble ploughing / plowed field	10	Birds	Carduelis carduelis	1_12	yes	plants	10
BP10	Seed-rich strip	10	49.64846	17.10808	338.32287	field	stubble ploughing / plowed field	10	Birds	Linaria cannabina	1_12	yes	plants	9
BP10	Seed-rich strip	10	49.64846	17.10808	338.32287	field	stubble ploughing / plowed field	10	Birds	Saxicola torquata	3_10	yes	animals	1
BP10	Seed-rich strip	10	49.64846	17.10808	338.32287	field	plowed field / plowed field	11	Birds	Falco tinnunculus	1_12	yes	vertebrates	2
BP10	Seed-rich strip	10	49.64846	17.10808	338.32287	field	plowed field / plowed field	11	Birds	Vanellus vanellus	3_10	yes	animals	4
BP10	Seed-rich strip	10	49.64846	17.10808	338.32287	field	plowed field / plowed field	11	Birds	Corvus cornix	1_12	yes	omnivore	3
BP10	Seed-rich strip	10	49.64846	17.10808	338.32287	field	plowed field / plowed field	11	Birds	Carduelis carduelis	1_12	yes	plants	11
BP10	Seed-rich strip	10	49.64846	17.10808	338.32287	field	plowed field / plowed field	11	Mammals	Lepus europaeus	1_12	NA	NA	5
BP10	Seed-rich strip	10	49.64846	17.10808	338.32287	field	plowed field / plowed field	12	Birds	Emberiza schoeniclus	1_12	yes	plants	2
BP10	Seed-rich strip	10	49.64846	17.10808	338.32287	field	plowed field / plowed field	12	Mammals	Lepus europaeus	1_12	NA	NA	14
BP10	Seed-rich strip	10	49.64846	17.10808	338.32287	field	plowed field / plowed field	1	Birds	Linaria cannabina	1_12	yes	plants	20
BP10	Seed-rich strip	10	49.64846	17.10808	338.32287	field	plowed field / plowed field	1	Birds	Buteo buteo	1_12	yes	vertebrates	1
BP10	Seed-rich strip	10	49.64846	17.10808	338.32287	field	plowed field / plowed field	1	Mammals	Lepus europaeus	1_12	NA	NA	3
K10	Control	10	49.64538	17.11135	330.42755	field	winter cereal	2	Birds	Buteo buteo	1_12	yes	vertebrates	3
K10	Control	10	49.64538	17.11135	330.42755	field	winter cereal	2	Birds	Corvus cornix	1_12	yes	omnivore	2
K10	Control	10	49.64538	17.11135	330.42755	field	winter cereal	2	Mammals	Lepus europaeus	1_12	NA	NA	2
K10	Control	10	49.64538	17.11135	330.42755	field	winter cereal	3	Birds	Emberiza citrinella	1_12	yes	plants	1
K10	Control	10	49.64538	17.11135	330.42755	field	winter cereal	3	Birds	Falco tinnunculus	1_12	yes	vertebrates	1
K10	Control	10	49.64538	17.11135	330.42755	field	winter cereal	3	Birds	Corvus corax	1_12	yes	omnivore	1
K10	Control	10	49.64538	17.11135	330.42755	field	winter cereal	3	Birds	Alauda arvensis	2_10	yes	plants	1
K10	Control	10	49.64538	17.11135	330.42755	field	winter cereal	4	Birds	Corvus corax	1_12	yes	omnivore	1
K10	Control	10	49.64538	17.11135	330.42755	field	winter cereal	4	Birds	Vanellus vanellus	3_10	yes	animals	1
K10	Control	10	49.64538	17.11135	330.42755	field	winter cereal	4	Birds	Alauda arvensis	2_10	yes	plants	1
K10	Control	10	49.64538	17.11135	330.42755	field	winter cereal	4	Birds	Chloris chloris	1_12	yes	plants	1
K10	Control	10	49.64538	17.11135	330.42755	field	winter cereal	4	Mammals	Lepus europaeus	1_12	NA	NA	4
K10	Control	10	49.64538	17.11135	330.42755	field	winter cereal	5	Birds	Vanellus vanellus	3_10	yes	animals	1
K10	Control	10	49.64538	17.11135	330.42755	field	winter cereal	5	Birds	Alauda arvensis	2_10	yes	plants	1
K10	Control	10	49.64538	17.11135	330.42755	field	winter cereal	5	Mammals	Lepus europaeus	1_12	NA	NA	3
K10	Control	10	49.64538	17.11135	330.42755	field	winter cereal	6	Birds	Buteo buteo	1_12	yes	vertebrates	1
K10	Control	10	49.64538	17.11135	330.42755	field	winter cereal	6	Birds	Circus aeruginosus	3_10	yes	vertebrates	5
K10	Control	10	49.64538	17.11135	330.42755	field	winter cereal	6	Mammals	Cricetus cricetus	2_11	NA	NA	1
K10	Control	10	49.64538	17.11135	330.42755	field	winter cereal	7	Birds	Columba palumbus	1_12	NA	NA	1
K10	Control	10	49.64538	17.11135	330.42755	field	winter cereal	7	Birds	Buteo buteo	1_12	yes	vertebrates	1
K10	Control	10	49.64538	17.11135	330.42755	field	winter cereal	7	Birds	Motacilla flava	4_9	yes	animals	1
K10	Control	10	49.64538	17.11135	330.42755	field	stubble field	8	Birds	Pica pica	1_12	yes	omnivore	2
K10	Control	10	49.64538	17.11135	330.42755	field	stubble field	8	Mammals	Lepus europaeus	1_12	NA	NA	2
K10	Control	10	49.64538	17.11135	330.42755	field	stubble ploughing	9	Birds	Alauda arvensis	2_10	yes	plants	1
K10	Control	10	49.64538	17.11135	330.42755	field	stubble ploughing	9	Birds	Motacilla flava	4_9	yes	animals	1
K10	Control	10	49.64538	17.11135	330.42755	field	stubble ploughing	9	Birds	Circus aeruginosus	3_10	yes	vertebrates	1
K10	Control	10	49.64538	17.11135	330.42755	field	stubble ploughing	10	Birds	Corvus cornix	1_12	yes	omnivore	6
K10	Control	10	49.64538	17.11135	330.42755	field	stubble ploughing	10	Birds	Fringilla coelebs	1_12	NA	NA	17
K10	Control	10	49.64538	17.11135	330.42755	field	stubble ploughing	10	Birds	Buteo buteo	1_12	yes	vertebrates	2
K10	Control	10	49.64538	17.11135	330.42755	field	plowed field	1	Birds	Buteo buteo	1_12	yes	vertebrates	2
K10	Control	10	49.64538	17.11135	330.42755	field	plowed field	1	Birds	Corvus cornix	1_12	yes	omnivore	16
K10	Control	10	49.64538	17.11135	330.42755	field	plowed field	1	Birds	Falco tinnunculus	1_12	yes	vertebrates	1
