# Supplementary material for: Year‐Round Evaluation of the Conservation Potential of Seed‐Rich Field Margins Under Agri‐Environmental Schemes for Farmland Birds, European Hares, and Common Hamsters
Source: Ecol Evol. 2025 Nov 18;15(11):e72492. doi: 10.1002/ece3.72492 (PMC12626644; doi:10.1002/ece3.72492)
Supplement: Supplementary file 2 — Data S2: ece372492‐sup‐0002‐DataS2.R. [file ECE3-15-e72492-s001.R]

# R code supplement for paper: "Year-round evaluation of the conservation potential of seed-rich field margins under agri-environmental schemes for farmland birds, European hares and common hamsters"
# Author: Peter Samas
# Date: 2025-08-19
# Note: This script implements the analyses reported in the manuscript: data management, summary statistics, model fitting using GAMs, post-hoc comparisons, and graphical output.

# Set working directory
setwd("[SET PATH HERE]")

# Load libraries for analysis
library(dplyr)
library(tidyr)
library(purrr)
library(ggplot2)
library(vegan)
library(mgcv)
library(emmeans)
library(ggeffects)
library(forcats)
library(DHARMa)
library(broom)

### Prepare data ####

# Import main dataset (dataset_2025-08-19.csv)
df_raw <- read.csv("DATASET_NAME_HERE.csv", 
                   sep = ",", dec = ".", header = TRUE, 
                   fileEncoding = "Windows-1250")


# Expand dataset for all months/species/plots, imputing zeros for undetected
df_full <- df_raw %>%
  mutate(
    Habitat = as.factor(SRS_C),
    Species = as.factor(Species_latin),
    Context = as.factor(Context),
    Plot_ID = as.factor(ID),
    Month = as.integer(Month)
  ) %>%
  dplyr::select(Habitat, Plot_ID, Lon, Lat, Transect_length, Context, Month,
         Animal_class, Species, Occurrence_period, Diet, Farmland_bird, count_total) %>%
  tidyr::complete(Month, Species, Habitat, Context, Plot_ID, fill = list(count_total = 0)) %>%
  group_by(Habitat, Plot_ID) %>%
  tidyr::fill(Lon, Lat, Transect_length, .direction = "downup") %>%
  ungroup() %>%
  group_by(Species) %>%
  tidyr::fill(Animal_class, Diet, Farmland_bird, .direction = "downup") %>%
  ungroup()

# Flag only months species are typically present (from Occurrence_period  eg. "3_10" means Mar–Oct)
spec_months <- df_raw %>%
  dplyr::select(Species = Species_latin, Occurrence_period) %>%
  distinct() %>%
  mutate(
    Species = as.factor(Species),
    
    AllowedMonths = map(Occurrence_period, function(period) {
    if (is.na(period)) return(1:12)
    bounds <- as.integer(strsplit(period, "_")[[1]])
    if (bounds[1] <= bounds[2]) seq(bounds[1], bounds[2]) 
    else c(seq(bounds[1], 12), seq(1, bounds[2]))
  })) %>%
  unnest_longer(AllowedMonths, values_to = "Month")

df_flagged <- df_full %>%
  dplyr::left_join(
    spec_months %>% dplyr::select(Species, Month) %>% mutate(month_allowed = TRUE),
    by = c("Species", "Month")
  ) %>%
  mutate(month_allowed = ifelse(count_total > 0, TRUE, month_allowed))

# Finalize dataset
df_final <- df_flagged %>%
  dplyr::semi_join(tibble(Plot_ID = as.factor(1:10), 
                   Context = c(rep("hedge", 5), rep("field", 5))),
            by = c("Plot_ID", "Context")) %>%
  filter(!(count_total == 0 & is.na(month_allowed))) %>%
  dplyr::select(-month_allowed)

#skimr::skim(df_final)

### Summarize data ####

# function for summary statistics
summarise_habitat <- function(data) {
  data %>%
    group_by(Habitat) %>%
    summarise(
      N = n(),
      AbundanceMean = mean(count_total),
      AbundanceSD = sd(count_total),
      AbundanceCI_lo = AbundanceMean - qt(0.975, df = N - 1) * (AbundanceSD / sqrt(N)),
      AbundanceCI_hi = AbundanceMean + qt(0.975, df = N - 1) * (AbundanceSD / sqrt(N)),
      AbundanceMedian = median(count_total),
      Richness = n_distinct(Species),
      .groups = 'drop'
    )
}

group_filters <- list(
  farmland = quote(Farmland_bird == "yes"),
  planteaters = quote(Diet == "plants"),
  lepus = quote(Species == "Lepus europaeus"),
  cricetus = quote(Species == "Cricetus cricetus")
)

summary_tables <- lapply(names(group_filters), function(g) {
  df_final %>% filter(eval(group_filters[[g]])) %>% summarise_habitat() %>% mutate(Group = g)
})

df_summary_by_habitat <- bind_rows(summary_tables)

df_summary_by_habitat

# Function to compute Shannon index and summary statistics
compute_shannon_summary <- function(data, condition = NULL) {
  if (!is.null(condition)) {
    data <- data %>% filter(!!condition)
  }
  
  data %>%
    mutate(
      Habitat = as.factor(Habitat),
      Species = as.factor(Species),
      Context = as.factor(Context),
      Plot_ID = as.factor(Plot_ID),
      Habitat_ID_Month = paste(Habitat, Plot_ID, Month, sep = "_")
    ) %>%
    mutate(
      shannon_index = vegan::diversity(count_total), .by = Habitat_ID_Month
    ) %>%
    select(-c(count_total, Species)) %>%
    distinct(Habitat_ID_Month, shannon_index, .keep_all = TRUE) %>%
    group_by(Habitat) %>%
    summarise(
      mean_shannon = mean(shannon_index),
      sd_shannon = sd(shannon_index),
      min_shannon = min(shannon_index),
      max_shannon = max(shannon_index),
      n = n(),
      se_shannon = sd_shannon / sqrt(n),
      ci_lower = mean_shannon - qt(0.975, df = n - 1) * se_shannon,
      ci_upper = mean_shannon + qt(0.975, df = n - 1) * se_shannon
    ) %>%
    mutate(condition = deparse(substitute(condition))) %>%
    # rename variables
    dplyr::rename(
      `Shannon mean` = mean_shannon,
      `Shannon SD` = sd_shannon,
      `Shannon min` = min_shannon,
      `Shannon max` = max_shannon,
      `Shannon N` = n,
      `Shannon SE` = se_shannon,
      `Shannon CI lower` = ci_lower,
      `Shannon CI upper` = ci_upper
    )
}

# Apply the function to each filter condition
results_list_shannon <- lapply(names(group_filters), function(condition_name) {
  compute_shannon_summary(df_final, group_filters[[condition_name]]) %>%
    mutate(condition = condition_name)
})

# Combine all results into a single dataframe
summary_by_habitat_shannon <- bind_rows(results_list_shannon) %>%
  # rename cols
  dplyr::rename(
    data = condition
  ) %>%
  # move column dataset to the first position
  dplyr::select(data, everything()) %>%
  dplyr::filter(data %in% c("farmland", "planteaters"))

summary_by_habitat_shannon

### GAM for farmland birds abundance ####

# Prepare data
df_farmbird <- df_final %>%
  filter(Animal_class == "Birds", Farmland_bird == "yes") %>%
  # select final vars
  dplyr::select(count_total, Month, Transect_length, Habitat, Species, Context, Plot_ID) %>%
  filter(complete.cases(.))

# Fit negative binomial GAM
gam_abund_farmbirds <- mgcv::gam(
  count_total ~
    
    # fixed factors
    # NOTE - interaction Habitat*Context non-significant in this model and was removed
    Habitat + Context +
    
    # fixed predictors as smooth terms
    # NOTE - using cyclic cubic regression spline to handle circular variable of month
    s(Month, by=Habitat, bs = "cc") + 

    # random effects
    s(Species, bs = "re") +
    s(Plot_ID, bs = "re") +
    
    # offset
    offset(log(Transect_length)),
  
  # use negative binomial distribution (preferred for counts)
  family = mgcv::nb(),

  data = df_farmbird
)

# diagnostic plots
par(mfrow=c(2,2))
mgcv::gam.check(gam_abund_farmbirds,pch=19,cex=.3)
par(mfrow=c(1,1))

# summary
summary(gam_abund_farmbirds)

# marginal means for corresponding months between habitats
emm_abund_farmbirds_between_habitat <- emmeans(gam_abund_farmbirds, specs = ~ Habitat | Month, at = list(Month = 1:12), data = df_farmbird)
# compute contrasts
contrasts_abund_between_habitat <- contrast(emm_abund_farmbirds_between_habitat, method = "pairwise", adjust = "tukey")

contrasts_abund_between_habitat

# Prediction grid for plot
newdata_gam_abund_farmbirds_month <-
  expand.grid(
    # variable to predict over
    Month = seq(
      min(df_farmbird$Month),
      max(df_farmbird$Month),
      length.out = 120
    ),
    
    # variables set to their mean value
    Transect_length = mean(df_farmbird$Transect_length),
    
    Habitat = c("Control", "Seed-rich strip"),
    Species = "Emberiza citrinella",
    Context = "hedge",
    Plot_ID = "1"
  )

# Extract the data for the smooth term
preds_smooth_gam_abund_farmbirds <-
  predict.gam(gam_abund_farmbirds,
              newdata = newdata_gam_abund_farmbirds_month,
              se.fit = TRUE, type = "response") %>%
  
  cbind(
    Count = .$fit,
    Count_SE = .$se.fit,
    newdata = newdata_gam_abund_farmbirds_month
  ) %>%
  
  as.data.frame() %>%
  
  rename(Month = newdata.Month,
         Habitat = newdata.Habitat) %>%
  
  dplyr::select(Month, Habitat, Count, Count_SE)

# plot
Fig_predicted_gam_abund_farmbirds <-
  preds_smooth_gam_abund_farmbirds %>%
  
  ggplot(., aes(x = Month, y = Count, group = Habitat, fill = Habitat)) +
  
  # show raw data points
  geom_jitter(
    data = df_farmbird %>%
      mutate(
        count_total_jittered = ifelse(
          count_total == 0,
          runif(n(), 0.01, 0.011),
          count_total
        ),
        
        count_total_addition = ifelse(
          count_total == 0,
          count_total + 0.1,
          count_total
        )
      ),
    aes(x = Month, y = count_total_jittered, group = Habitat, fill = Habitat),
    
    pch = 21,
    size = 2,
    colour = "black",
    alpha = 0.5,   # transparency level
    width = 0.15,  # amount of horizontal jittering
    height = 0.01  # amount of vertical jittering
  ) +
  
  # confidence bands
  geom_ribbon(
    aes(
      ymin = Count - 1.96 * Count_SE,
      ymax = Count + 1.96 * Count_SE,
      fill = Habitat, group = Habitat
    ),
    alpha = 0.2
  ) +
  
  # plot predicted line
  geom_line(aes(x = Month, y = Count, group = Habitat, colour = Habitat),
            size = 2
  ) +
  
  # set colour palette with bright colours
  scale_fill_manual(values = c(
    "Control" = "dodgerblue",
    "Seed-rich strip" = "sienna"
  )) +
  
  # set line colours
  scale_color_manual(values = c(
    "Control" = "dodgerblue",
    "Seed-rich strip" = "sienna"
  )) +
  
  scale_x_continuous(
    breaks= seq(1,12,by=1),
    limits = c(1,12)) +
  
  # put y axis on log scale
  scale_y_log10(
    #limits = c(0, 100),
    breaks = c(0.01, 0.1, 1, 10, 100),     # set break points on the axis
    labels = c("0", "", "1", "10", "100")  # define how each point is labeled
  ) +

  labs(y = "Farmland bird abundance (log)") +

  theme_bw() +
  
  theme(
    plot.title = element_text(size = 20),
    # legend
    legend.position   = c(0.38, 0.85),
    legend.direction  = 'vertical',
    legend.key.size   = unit(1, 'cm'),
    legend.title 	    = element_text(size = 14),
    legend.text 	    = element_text(size = 12),
    
    # plot area
    panel.border	    = element_rect(colour = 'black'),
    panel.grid.minor  = element_line(colour = "grey"),
    panel.grid.major  = element_line(colour = "grey"),

    # axis options
    axis.line         = element_line(linewidth = .4),
    axis.text.y		     = element_text(size = 16 , colour = "black"),
    axis.title.y		  = element_text(
      margin = margin(t = 0,r = 15,b = 0,l = 10
      ),
      size = 18,
      angle = 90
    ),
    axis.title.x		  = element_text(margin = margin(t = 10,r = 0,b = 0,l = 0
    ), size = 18),
    axis.text.x        = element_text(size = 16, colour = "black")
  )

Fig_predicted_gam_abund_farmbirds


### GAM for plant-eating birds abundance ####

# Prepare data
df_planteaters <- df_final %>%
  filter(Diet == "plants", Animal_class == "Birds") %>%
  select(count_total, Month, Transect_length, Habitat, Species, Context, Plot_ID) %>%
  filter(complete.cases(.))

# Fit negative binomial GAM
gam_abund_planteaters <- mgcv::gam(
  count_total ~
    Habitat + Context +
    s(Month, by = Habitat, bs = "cc") +
    s(Species, bs = "re") +
    s(Plot_ID, bs = "re") +
    offset(log(Transect_length)),
  family = mgcv::nb(),
  data = df_planteaters
)

# Diagnostic plots
par(mfrow = c(2, 2))
mgcv::gam.check(gam_abund_planteaters, pch = 19, cex = .3)
par(mfrow = c(1, 1))

# Model summary
summary(gam_abund_planteaters)

# Marginal means for corresponding months between habitats
emm_abund_planteaters_between_habitat <- emmeans(gam_abund_planteaters, specs = ~ Habitat | Month, at = list(Month = 1:12), data = df_planteaters)
contrasts_abund_between_habitat <- contrast(emm_abund_planteaters_between_habitat, method = "pairwise", adjust = "tukey")

contrasts_abund_between_habitat

# Prediction grid for plot
newdata_gam_abund_planteaters_month <- expand.grid(
  Month = seq(min(df_planteaters$Month), max(df_planteaters$Month), length.out = 120),
  Transect_length = mean(df_planteaters$Transect_length),
  Habitat = c("Control", "Seed-rich strip"),
  Species = "Emberiza citrinella",
  Context = "hedge",
  Plot_ID = "1"
)

preds_smooth_gam_abund_planteaters <- predict.gam(gam_abund_planteaters,
                                                  newdata = newdata_gam_abund_planteaters_month,
                                                  se.fit = TRUE, type = "response") %>%
  cbind(Count = .$fit, Count_SE = .$se.fit, newdata = newdata_gam_abund_planteaters_month) %>%
  as.data.frame() %>%
  rename(Month = newdata.Month, Habitat = newdata.Habitat) %>%
  select(Month, Habitat, Count, Count_SE)

# Plot
Fig_predicted_gam_abund_planteaters <- preds_smooth_gam_abund_planteaters %>%
  ggplot(aes(x = Month, y = Count, group = Habitat, fill = Habitat)) +
  geom_jitter(
    data = df_planteaters %>% mutate(
      count_total_jittered = ifelse(count_total == 0, runif(n(), 0.01, 0.011), count_total)),
    aes(x = Month, y = count_total_jittered, group = Habitat, fill = Habitat),
    pch = 21, size = 2, colour = "black", alpha = 0.5,
    width = 0.15, height = 0.01) +
  geom_ribbon(aes(ymin = Count - 1.96 * Count_SE, ymax = Count + 1.96 * Count_SE, fill = Habitat, group = Habitat), alpha = 0.2) +
  geom_line(aes(x = Month, y = Count, group = Habitat, colour = Habitat), size = 2) +
  scale_fill_manual(values = c("Control" = "dodgerblue", "Seed-rich strip" = "sienna")) +
  scale_color_manual(values = c("Control" = "dodgerblue", "Seed-rich strip" = "sienna")) +
  scale_x_continuous(breaks = seq(1,12,by=1), limits = c(1,12)) +
  scale_y_log10(breaks = c(0.01,0.1,1,10,100), labels = c("0","","1","10","100")) +
  labs(y = "Seed-eating bird abundance (log)") +
  theme_bw() +
  theme(
    legend.position = c(0.38, 0.85),
    legend.key.size = unit(1, 'cm'),
    legend.title = element_text(size = 14),
    legend.text = element_text(size = 12),
    panel.border = element_rect(colour = 'black'),
    panel.grid.minor = element_line(colour = "grey"),
    panel.grid.major = element_line(colour = "grey"),
    axis.line = element_line(linewidth = .4),
    axis.text.y = element_text(size = 16 , colour = "black"),
    axis.title.y = element_text(margin = margin(t = 0,r = 15,b = 0,l = 10), size = 18, angle = 90),
    axis.title.x = element_text(margin = margin(t = 10,r = 0,b = 0,l = 0), size = 18),
    axis.text.x = element_text(size = 16, colour = "black")
  )

Fig_predicted_gam_abund_planteaters

### GAM for European hare abundance ####

# Prepare data
df_lepus <- df_final %>%
  filter(Species == "Lepus europaeus") %>%
  select(count_total, Month, Transect_length, Habitat, Species, Context, Plot_ID) %>%
  filter(complete.cases(.))

# Fit negative binomial GAM
gam_abund_lepus <- mgcv::gam(
  count_total ~
    Habitat + Context +
    s(Month, by = Habitat, bs = "cc") +
    s(Plot_ID, bs = "re") +
    offset(log(Transect_length)),
  family = mgcv::nb(),
  data = df_lepus
)

# Diagnostic plots
par(mfrow = c(2, 2))
mgcv::gam.check(gam_abund_lepus, pch = 19, cex = .3)
par(mfrow = c(1, 1))

# Model summary
summary(gam_abund_lepus)

# Marginal means between habitats
emm_abund_lepus_between_habitat <- emmeans(gam_abund_lepus, specs = ~ Habitat | Month, at = list(Month = 1:12), data = df_lepus)
contrasts_abund_lepus_between_habitat <- contrast(emm_abund_lepus_between_habitat, method = "pairwise", adjust = "tukey")

contrasts_abund_lepus_between_habitat

# Prediction grid for plot
newdata_gam_abund_lepus_month <- expand.grid(
  Month = seq(min(df_lepus$Month), max(df_lepus$Month), length.out = 120),
  Transect_length = mean(df_lepus$Transect_length),
  Habitat = c("Control", "Seed-rich strip"),
  Context = "hedge",
  Plot_ID = "1"
)

preds_smooth_gam_abund_lepus <- predict.gam(gam_abund_lepus,
                                            newdata = newdata_gam_abund_lepus_month,
                                            se.fit = TRUE, type = "response") %>%
  cbind(Count = .$fit, Count_SE = .$se.fit, newdata = newdata_gam_abund_lepus_month) %>%
  as.data.frame() %>%
  rename(Month = newdata.Month, Habitat = newdata.Habitat) %>%
  select(Month, Habitat, Count, Count_SE)

# Plot
Fig_predicted_gam_abund_lepus <- preds_smooth_gam_abund_lepus %>%
  ggplot(aes(x = Month, y = Count, group = Habitat, fill = Habitat)) +
  geom_jitter(
    data = df_lepus,
    aes(x = Month, y = count_total, group = Habitat, fill = Habitat),
    pch = 21, size = 2, colour = "black", alpha = 0.5,
    width = 0.15, height = 0.01) +
  scale_fill_manual(values = c("Control" = "dodgerblue", "Seed-rich strip" = "sienna")) +
  geom_ribbon(aes(ymin = Count - 1.96 * Count_SE, ymax = Count + 1.96 * Count_SE, fill = Habitat, group = Habitat), alpha = 0.2) +
  geom_line(aes(x = Month, y = Count, group = Habitat, colour = Habitat), size = 2) +
  scale_color_manual(values = c("Control" = "dodgerblue", "Seed-rich strip" = "sienna")) +
  scale_x_continuous(breaks = seq(1,12,by=1), limits = c(1,12)) +
  scale_y_continuous(limits = c(-0.01, 15), breaks = seq(0, 15, by = 5)) +
  labs(y = "European hare abundance") +
  theme_bw() +
  theme(
    legend.position = c(0.38, 0.85),
    legend.key.size = unit(1, 'cm'),
    legend.title = element_text(size = 14),
    legend.text = element_text(size = 12),
    panel.border = element_rect(colour = 'black'),
    panel.grid.minor = element_line(colour = "grey"),
    panel.grid.major = element_line(colour = "grey"),
    axis.line = element_line(linewidth = .4),
    axis.text.y = element_text(size = 16 , colour = "black"),
    axis.title.y = element_text(margin = margin(t = 0,r = 15,b = 0,l = 10), size = 18, angle = 90),
    axis.title.x = element_text(margin = margin(t = 10,r = 0,b = 0,l = 0), size = 18),
    axis.text.x = element_text(size = 16, colour = "black")
  )

Fig_predicted_gam_abund_lepus

### GAM for Common hamster abundance ####

# Prepare data
df_cricetus <- df_final %>%
  filter(Species == "Cricetus cricetus") %>%
  select(count_total, Month, Transect_length, Habitat, Species, Context, Plot_ID) %>%
  filter(complete.cases(.))

# Fit negative binomial GAM
gam_abund_cricetus <- mgcv::gam(
  count_total ~
    Habitat + Context +
    s(Plot_ID, bs = "re") +
    offset(log(Transect_length)),
  family = mgcv::nb(),
  data = df_cricetus
)

# Diagnostic plots
par(mfrow = c(2, 2))
mgcv::gam.check(gam_abund_cricetus, pch = 19, cex = .3)
par(mfrow = c(1, 1))

# Model summary
summary(gam_abund_cricetus)

# Marginal means between habitats
emm_abund_cricetus_between_habitat <- emmeans(gam_abund_cricetus, specs = ~ Habitat, data = df_cricetus)
contrasts_abund_cricetus_between_habitat <- contrast(emm_abund_cricetus_between_habitat, method = "pairwise", adjust = "tukey")

# effect plots
plot_gam_abund_cricetus <- plot(gam_abund_cricetus, pages=1, all.terms=TRUE, se=TRUE, shade=TRUE)


### GAM for farmland birds Shannon diversity ####

# Prepare data
df_shannon_farmbirds <- df_final %>%
  dplyr::filter(Animal_class == "Birds", Farmland_bird == "yes") %>%
  mutate(
    Habitat = as.factor(Habitat),
    Species = as.factor(Species),
    Context = as.factor(Context),
    Plot_ID = as.factor(Plot_ID),
    Habitat_ID_Month = paste(Habitat, Plot_ID, Month, sep = "_")
  ) %>%
  dplyr::select(count_total, Month, Transect_length, Habitat, Species, Context, Plot_ID, Habitat_ID_Month) %>%
  dplyr::filter(complete.cases(.)) %>%
  mutate(shannon_index = vegan::diversity(count_total), .by = Habitat_ID_Month) %>%
  dplyr::select(-count_total, -Species) %>%
  distinct(Habitat_ID_Month, shannon_index, .keep_all = TRUE)

# Fit negative binomial GAM
model_gam_shannon_farmbirds <- mgcv::gam(
  shannon_index ~
    Habitat + Context +
    s(Month, by = Habitat, bs = "cc", sp = 100) +
    s(Plot_ID, bs = "re") +
    offset(log(Transect_length)),
  family = Tweedie(p = 1.1, link = power(0)),
  data = df_shannon_farmbirds
)

# diagnostic plots
par(mfrow = c(2, 2))
mgcv::gam.check(model_gam_shannon_farmbirds, pch = 19, cex = .3)
par(mfrow = c(1, 1))

# summary
summary(model_gam_shannon_farmbirds)

# marginal means for corresponding months between habitats
emm_shannon_farmbirds <- emmeans(model_gam_shannon_farmbirds, specs = ~ Habitat | Month, at = list(Month = 1:12), data = df_shannon_farmbirds)
contrast_shannon_farmbirds <- contrast(emm_shannon_farmbirds, method = "pairwise", adjust = "tukey")

summary(contrast_shannon_farmbirds)

# Predictions for plot
pred_gam_shannon_farmbirds <- ggpredict(
  model_gam_shannon_farmbirds,
  terms = c("Month [1:12 by=0.1]", "Habitat"),
  covariates = list(Transect_length = mean(df_shannon_farmbirds$Transect_length), Context = "hedge", Plot_ID = "1")
) %>%
  as.data.frame() %>%
  rename(Month = x, Habitat = group, Shannon = predicted, CI_lower = conf.low, CI_upper = conf.high)

# plot
Fig_predicted_gam_farmbirds_shannon <-
  
ggplot(pred_gam_shannon_farmbirds, aes(x = Month, y = Shannon, group = Habitat, fill = Habitat)) +
  geom_jitter(
    data = df_shannon_farmbirds,
    aes(x = Month, y = shannon_index, group = Habitat, fill = Habitat),
    pch = 21, size = 2, colour = "black", alpha = 0.5, width = 0.15, height = 0.01
  ) +
  geom_ribbon(aes(ymin = CI_lower, ymax = CI_upper, fill = Habitat), alpha = 0.2) +
  geom_line(aes(colour = Habitat), size = 2) +
  scale_fill_manual(values = c("Control" = "dodgerblue", "Seed-rich strip" = "sienna")) +
  scale_color_manual(values = c("Control" = "dodgerblue", "Seed-rich strip" = "sienna")) +
  scale_x_continuous(breaks = 1:12) +
  scale_y_continuous(limits = c(0, 1.5), breaks = c(0, 0.5, 1, 1.5)) +
  labs(y = "Shannon index") +
  theme_bw() +
  theme(
    legend.position = c(0.8, 0.85),
    legend.key.size = unit(1, 'cm'),
    legend.text = element_text(size = 12),
    axis.text.y = element_text(size = 16, colour = "black"),
    axis.title.y = element_text(size = 18, margin = margin(r = 15), angle = 90),
    axis.title.x = element_text(margin = margin(t = 10,r = 0,b = 0,l = 0), size = 18),
    axis.text.x = element_text(size = 16, colour = "black")
  )

Fig_predicted_gam_farmbirds_shannon

### GAM for Plant-Eating Birds Shannon diversity ####

# Prepare data
df_shannon_planteaters <- df_final %>%
  dplyr::filter(Animal_class == "Birds", Diet == "plants") %>%
  mutate(
    Habitat = as.factor(Habitat),
    Species = as.factor(Species),
    Context = as.factor(Context),
    Plot_ID = as.factor(Plot_ID),
    Habitat_ID_Month = paste(Habitat, Plot_ID, Month, sep = "_")
  ) %>%
  dplyr::select(count_total, Month, Transect_length, Habitat, Species, Context, Plot_ID, Habitat_ID_Month) %>%
  dplyr::filter(complete.cases(.)) %>%
  mutate(shannon_index = vegan::diversity(count_total), .by = Habitat_ID_Month) %>%
  dplyr::select(-count_total, -Species) %>%
  distinct(Habitat_ID_Month, shannon_index, .keep_all = TRUE)

# Fit negative binomial GAM
model_gam_shannon_planteaters <- mgcv::gam(
  shannon_index ~
    Habitat + Context +
    s(Month, by = Habitat, bs = "cc", sp = 100) +
    s(Plot_ID, bs = "re") +
    offset(log(Transect_length)),
  family = Tweedie(p = 1.6, link = power(0)),
  data = df_shannon_planteaters
)

# diagnostic plots
par(mfrow = c(2, 2))
mgcv::gam.check(model_gam_shannon_planteaters, pch = 19, cex = .3)
par(mfrow = c(1, 1))

# summary
summary(model_gam_shannon_planteaters)

# marginal means for corresponding months between habitats
emm_shannon_planteaters <- emmeans(model_gam_shannon_planteaters, specs = ~ Habitat | Month, at = list(Month = 1:12), data = df_shannon_planteaters)
contrast_shannon_planteaters <- contrast(emm_shannon_planteaters, method = "pairwise", adjust = "tukey")

summary(contrast_shannon_planteaters)

# Predictions for plot
pred_gam_shannon_planteaters <- ggpredict(
  model_gam_shannon_planteaters,
  terms = c("Month [1:12 by=0.1]", "Habitat"),
  covariates = list(Transect_length = mean(df_shannon_planteaters$Transect_length), Context = "hedge", Plot_ID = "1")
) %>%
  as.data.frame() %>%
  rename(Month = x, Habitat = group, Shannon = predicted, CI_lower = conf.low, CI_upper = conf.high)

# plot
Fig_predicted_gam_planteaters_shannon <-
  ggplot(pred_gam_shannon_planteaters, aes(x = Month, y = Shannon, group = Habitat, fill = Habitat)) +
  geom_jitter(
    data = df_shannon_planteaters,
    aes(x = Month, y = shannon_index, group = Habitat, fill = Habitat),
    pch = 21, size = 2, colour = "black", alpha = 0.5, width = 0.15, height = 0.01
  ) +
  geom_ribbon(aes(ymin = CI_lower, ymax = CI_upper, fill = Habitat), alpha = 0.2) +
  geom_line(aes(colour = Habitat), size = 2) +
  scale_fill_manual(values = c("Control" = "dodgerblue", "Seed-rich strip" = "sienna")) +
  scale_color_manual(values = c("Control" = "dodgerblue", "Seed-rich strip" = "sienna")) +
  scale_x_continuous(breaks = 1:12) +
  scale_y_continuous(limits = c(0, 1.5), breaks = c(0, 0.5, 1, 1.5)) +
  labs(y = "Shannon index") +
  theme_bw() +
  theme(
    legend.position = c(0.8, 0.85),
    legend.key.size = unit(1, 'cm'),
    legend.text = element_text(size = 12),
    axis.text.y = element_text(size = 16, colour = "black"),
    axis.title.y = element_text(size = 18, margin = margin(r = 15), angle = 90),
    axis.title.x = element_text(margin = margin(t = 10,r = 0,b = 0,l = 0), size = 18),
    axis.text.x = element_text(size = 16, colour = "black")
  )

Fig_predicted_gam_planteaters_shannon
